# Supplementary material for: ISL1-overexpressing BMSCs attenuate renal ischemia-reperfusion injury by suppressing apoptosis and oxidative stress through the paracrine action
Source: Cell Mol Life Sci. 2024 Jul 27;81(1):312. doi: 10.1007/s00018-024-05354-5 (PMC11335236; doi:10.1007/s00018-024-05354-5)
Supplement: Supplementary file 1 — Supplementary Material 1 [file 18_2024_5354_MOESM1_ESM.xlsx]

## Sheet: Sheet1
	Gene	Species	Forward primer (5' to 3')	Reverse primer (5' to 3')
	KIM-1	Rat	GTCTGTATTGTTGCCGAGTGGA	GTTGTGGGTCTTGTTGGAGGA
	NGAL	Rat	CGATGTTGTTATCCTTGAGGC	ACACTGACTACGACCAGTTTGC
	NLRP3	Rat	TGATGCATGCACGTCTAATCTC	CAAATCGAGATGCGGGAGAG
	TNF-α	Rat	CAAGAGCCCTTGCCCTAA	CAGAGCAATGACTCCAAAGTA
	IL-6	Rat	AGGAGTGGCTAAGGACCAAGACC	TGCCGAGTAGACCTCATAGTGACC
	IL-1β	Rat	GCACAGTTCCCCAACTGGTA	TGTCCCGACCATTGCTGTTT
	Bcl-2	Rat	TTTCTCTCTTTCGGCCGTGG	GACATCTCTCCCTGTTGACGCT
	BAX	Rat	CATGAAGACAGGGGCCTTTTTG	TCAGCTTCTTGGTGGATGCGTC
	ISL1	Rat	CTCCAGCAGCAGCAACCCAACGAC	TGTATCTGGGAGCTGAGAGGACATC
	Hp	Rat	ATGACCCGAAGGAAAGCACC	GCAGAGGCTCACTTTGCTCT
	GAPDH	Rat	TTCCTACCCCCAATGTATCCG	CATGAGGTCCACCACCCTGTT
