# Supplementary material for: ISL1-overexpressing BMSCs attenuate renal ischemia-reperfusion injury by suppressing apoptosis and oxidative stress through the paracrine action
Source: Cell Mol Life Sci. 2024 Jul 27;81(1):312. doi: 10.1007/s00018-024-05354-5 (PMC11335236; doi:10.1007/s00018-024-05354-5)
Supplement: Supplementary file 2 — Supplementary Material 2 [file 18_2024_5354_MOESM2_ESM.xlsx]

## Sheet: Supplementary Table S2
Accession	Gene	Description	Mw(kDa)	Length	ISL1/scramble	log2 ISL1/scramble	P-value	P.adjust	Diff Sig	Count	70a	71a	72a	67a	68a	69a
A0A087WR50	Fn1	Fibronectin OS=Mus musculus OX=10090 GN=Fn1 PE=1 SV=1	262.842	2386	1.28968	0.367016	0.00813	0.151826	+	6	17.6045	17.6673	17.818	17.2634	17.4027	17.3227
A0A0B4J1F0	Itga11	Integrin alpha-11 OS=Mus musculus OX=10090 GN=Itga11 PE=1 SV=1	133.04	1188	1.4562	0.542209	0.01684	0.197827	+	6	10.2688	9.87162	10.0685	9.41922	9.67292	9.49015
A0A1L1SS34	Anln	Anillin (Fragment) OS=Mus musculus OX=10090 GN=Anln PE=1 SV=1	26.984	239	1.73851	0.797851	0.02617	0.22097	+	6	15.444	15.0372	15.0725	14.6922	14.4342	14.0337
A0A3B2WB50	Emilin2	EMILIN-2 OS=Mus musculus OX=10090 GN=Emilin2 PE=1 SV=1	108.427	993	1.36191	0.445635	0.02798	0.225213	+	6	12.4199	12.5896	12.3862	11.9981	12.2307	11.8299
A2AJY7	Col15a1	Collagen alpha-1(XV) chain OS=Mus musculus OX=10090 GN=Col15a1 PE=1 SV=1	30.569	278	1.30292	0.381748	0.03904	0.252242	+	6	14.2059	13.9909	14.0879	13.8721	13.7651	13.5022
B1AR76	Bcas3	Breast carcinoma-amplified sequence 3 homolog (Fragment) OS=Mus musculus OX=10090 GN=Bcas3 PE=1 SV=1	49.475	458	1.33801	0.420089	0.03268	0.236067	+	6	12.2904	12.557	12.5831	12.232	12.0159	11.9223
D3Z7P4	Gls	Glutaminase kidney isoform, mitochondrial OS=Mus musculus OX=10090 GN=Gls PE=1 SV=1	54.782	491	2.08687	1.06134	0.02372	0.219309	+	6	8.05957	9.04663	8.66084	7.59237	7.62586	7.3648
D6RD11	Ptprg	Receptor-type tyrosine-protein phosphatase gamma OS=Mus musculus OX=10090 GN=Ptprg PE=1 SV=1	29.348	260	1.49085	0.57614	0.04904	0.2742	+	6	8.18175	8.87415	8.38023	7.92081	7.88552	7.90138
E9PX95	Abca17	ATP-binding cassette sub-family A member 17 OS=Mus musculus OX=10090 GN=Abca17 PE=1 SV=1	196.02	1733	1.67125	0.740931	0.02741	0.224492	+	6	8.86761	8.77646	9.31752	7.9745	8.32208	8.44222
E9Q3N9	Efemp2	EGF-containing fibulin-like extracellular matrix protein 2 OS=Mus musculus OX=10090 GN=Efemp2 PE=1 SV=1	44.888	402	1.32537	0.406393	0.02954	0.226402	+	6	12.9201	12.9501	13.1256	12.4188	12.5779	12.78
E9Q7B0	P4ha1	Prolyl 4-hydroxylase subunit alpha-1 OS=Mus musculus OX=10090 GN=P4ha1 PE=1 SV=1	51.754	454	1.93588	0.952988	0.00091	0.0902682	+	6	14.8799	14.5803	14.7144	13.758	13.8898	13.6679
G3UXY9	Enpp2	Ectonucleotide pyrophosphatase/phosphodiesterase family member 2 OS=Mus musculus OX=10090 GN=Enpp2 PE=1 SV=1	104.635	910	1.45372	0.539749	0.01008	0.158633	+	6	14.2906	13.9135	14.0938	13.6468	13.527	13.5049
M0QWQ7	Sema3b	Semaphorin-3B OS=Mus musculus OX=10090 GN=Sema3b PE=1 SV=1	59.116	534	1.70805	0.772348	0.02429	0.22097	+	6	10.8832	10.8432	11.1598	9.91527	10.567	10.0869
P01029	C4b	Complement C4-B OS=Mus musculus OX=10090 GN=C4b PE=1 SV=3	192.915	1738	1.39841	0.483791	0.03968	0.25356	+	6	13.3709	13.4858	13.7062	12.8497	13.2802	12.9816
P01887	B2m	Beta-2-microglobulin OS=Mus musculus OX=10090 GN=B2m PE=1 SV=2	13.779	119	1.33426	0.416042	0.006546	0.135946	+	6	11.8154	11.9589	11.9985	11.4014	11.5992	11.5241
P33434	Mmp2	72 kDa type IV collagenase OS=Mus musculus OX=10090 GN=Mmp2 PE=1 SV=1	74.102	662	1.2726	0.347776	0.02597	0.22097	+	6	16.7917	16.9213	17.004	16.4751	16.7169	16.4816
P35492	Hal	Histidine ammonia-lyase OS=Mus musculus OX=10090 GN=Hal PE=1 SV=1	72.258	657	2.32977	1.22019	0.01528	0.187059	+	6	8.72184	9.48178	9.32772	8.11204	7.57808	8.18067
P51885	Lum	Lumican OS=Mus musculus OX=10090 GN=Lum PE=1 SV=2	38.265	338	1.43445	0.5205	0.01215	0.17445	+	6	11.7064	11.6711	11.7873	11.3331	11.2973	10.9729
P54751	St3gal1	CMP-N-acetylneuraminate-beta-galactosamide-alpha-2,3-sialyltransferase 1 OS=Mus musculus OX=10090 GN=St3gal1 PE=1 SV=1	39.073	337	1.27104	0.346015	0.04069	0.254422	+	6	10.3576	10.4647	10.4731	10.2145	10.1759	9.86702
P97290	Serping1	Plasma protease C1 inhibitor OS=Mus musculus OX=10090 GN=Serping1 PE=1 SV=3	55.585	504	1.59892	0.677098	0.0111	0.165504	+	6	14.3177	14.0385	14.237	13.3321	13.762	13.4679
P97298	Serpinf1	Pigment epithelium-derived factor OS=Mus musculus OX=10090 GN=Serpinf1 PE=1 SV=2	46.234	417	1.33187	0.413454	0.01802	0.206768	+	6	16.1937	16.2578	16.4794	15.7957	16.0117	15.8832
P97464	Ext1	Exostosin-1 OS=Mus musculus OX=10090 GN=Ext1 PE=1 SV=1	86.308	746	1.26511	0.339267	0.0453	0.264743	+	6	12.7245	12.6782	12.782	12.246	12.6146	12.3063
Q00915	Rbp1	Retinol-binding protein 1 OS=Mus musculus OX=10090 GN=Rbp1 PE=1 SV=2	15.846	135	1.59311	0.671844	0.03229	0.235726	+	6	11.7425	11.3463	11.7977	11.1492	11.0666	10.6553
Q03157	Aplp1	Amyloid-like protein 1 OS=Mus musculus OX=10090 GN=Aplp1 PE=1 SV=1	72.751	653	1.47366	0.559399	0.002116	0.10404	+	6	9.1227	9.13515	9.11406	8.40996	8.66947	8.61429
Q04857	Col6a1	Collagen alpha-1(VI) chain OS=Mus musculus OX=10090 GN=Col6a1 PE=1 SV=1	108.489	1025	1.31951	0.400003	0.02326	0.219309	+	6	14.5672	14.3503	14.3579	14.0267	14.174	13.8747
Q04998	Inhba	Inhibin beta A chain OS=Mus musculus OX=10090 GN=Inhba PE=1 SV=1	47.392	424	1.32193	0.402641	0.02679	0.22097	+	6	13.2791	13.2611	13.3351	12.8176	13.1153	12.7345
Q61646	Hp	Haptoglobin OS=Mus musculus OX=10090 GN=Hp PE=1 SV=1	38.752	347	1.73493	0.794875	0.003909	0.119636	+	6	14.1427	14.3038	14.4528	13.4894	13.6818	13.3435
Q80V53	Chst14	Carbohydrate sulfotransferase 14 OS=Mus musculus OX=10090 GN=Chst14 PE=2 SV=2	43.145	376	1.31116	0.390842	0.008194	0.151826	+	6	9.49511	9.45609	9.45355	8.92023	9.14125	9.17074
Q8BI06	Cemip	Cell migration-inducing and hyaluronan-binding protein OS=Mus musculus OX=10090 GN=Cemip PE=1 SV=4	153.034	1361	1.52593	0.609687	0.0007291	0.0902682	+	6	13.0082	12.8494	12.9464	12.233	12.3692	12.3728
Q8BK62	Olfml3	Olfactomedin-like protein 3 OS=Mus musculus OX=10090 GN=Olfml3 PE=2 SV=2	45.746	406	1.41991	0.505801	0.01925	0.209231	+	6	14.3815	14.5424	14.5479	13.7934	14.2108	13.9503
Q8CBY8	Dctn4	Dynactin subunit 4 OS=Mus musculus OX=10090 GN=Dctn4 PE=1 SV=1	53.057	467	1.3932	0.478399	0.01023	0.158633	+	6	9.74601	9.58604	9.67269	9.374	9.06663	9.12893
Q8CG14	C1sa	Complement C1s-A subcomponent OS=Mus musculus OX=10090 GN=C1sa PE=2 SV=2	76.858	688	1.4201	0.505993	0.04284	0.256819	+	6	12.1215	11.7625	12.0681	11.246	11.7019	11.4862
Q8R2Z5	Vwa1	von Willebrand factor A domain-containing protein 1 OS=Mus musculus OX=10090 GN=Vwa1 PE=1 SV=1	44.709	415	1.54441	0.627057	0.002915	0.10994	+	6	9.26008	9.05531	9.32495	8.50574	8.56873	8.68471
Q8R4V4	Cpz	Carboxypeptidase Z OS=Mus musculus OX=10090 GN=Cpz PE=2 SV=2	73.721	654	1.26492	0.339046	0.0421	0.256819	+	6	9.79831	9.84861	9.95571	9.4219	9.73904	9.42454
Q8VCF1	Cant1	Soluble calcium-activated nucleotidase 1 OS=Mus musculus OX=10090 GN=Cant1 PE=2 SV=1	45.653	403	1.21284	0.278385	0.02579	0.22097	+	6	13.5844	13.6352	13.7008	13.3201	13.5038	13.2613
Q91VH2	Snx9	Sorting nexin-9 OS=Mus musculus OX=10090 GN=Snx9 PE=1 SV=1	66.546	595	1.4141	0.499887	0.04866	0.273389	+	6	9.41363	9.13059	9.3908	8.86027	8.52501	9.05009
Q99K41	Emilin1	EMILIN-1 OS=Mus musculus OX=10090 GN=Emilin1 PE=1 SV=1	107.585	1017	1.45288	0.538912	0.001452	0.0957537	+	6	14.5426	14.4409	14.6726	13.9939	14.0458	13.9997
Q99LL3	Chst12	Carbohydrate sulfotransferase 12 OS=Mus musculus OX=10090 GN=Chst12 PE=2 SV=2	49.398	419	1.34955	0.432481	0.02915	0.22601	+	6	12.407	11.9634	12.1876	11.7254	11.7971	11.7381
Q9CYX7	Rrp15	RRP15-like protein OS=Mus musculus OX=10090 GN=Rrp15 PE=1 SV=2	31.058	281	1.75513	0.811579	0.0433	0.256928	+	6	12.1436	11.3139	12.0608	11.1337	11.0962	10.8536
Q9DBZ5	Eif3k	Eukaryotic translation initiation factor 3 subunit K OS=Mus musculus OX=10090 GN=Eif3k PE=1 SV=1	25.087	218	1.38909	0.474141	0.0003412	0.0902682	+	6	9.08276	9.14708	9.13702	8.575	8.68223	8.68721
Q9WTR5	Cdh13	Cadherin-13 OS=Mus musculus OX=10090 GN=Cdh13 PE=1 SV=2	78.186	714	1.29962	0.378086	0.04656	0.268066	+	6	11.6404	11.9375	11.9058	11.2747	11.5949	11.4799
A0A494BBP4	Ltbp3	Latent-transforming growth factor beta-binding protein 3 (Fragment) OS=Mus musculus OX=10090 GN=Ltbp3 PE=1 SV=1	45.81	415	1.31111	0.390789	0.01472	0.184079	+	5	9.63551	NA	9.78706	9.25073	9.39077	9.31999
D3YVN5	Scube2	Signal peptide, CUB and EGF-like domain-containing protein 2 OS=Mus musculus OX=10090 GN=Scube2 PE=4 SV=1	88.655	805	1.76342	0.818372	0.005672	0.130895	+	5	NA	8.72869	8.58679	7.6825	7.90353	7.93208
H3BJY4	Nudt3	Diphosphoinositol polyphosphate phosphohydrolase 1 (Fragment) OS=Mus musculus OX=10090 GN=Nudt3 PE=1 SV=1	6.921	60	1.63364	0.708089	0.009825	0.158633	+	3	NA	7.98735	7.99997	7.28557	NA	NA
A0A087WNP6	Cdv3	Protein CDV3 OS=Mus musculus OX=10090 GN=Cdv3 PE=1 SV=1	24.196	235	0.513031	-0.962881	0.01383	0.179179	-	6	10.7993	10.2716	10.6916	11.8774	11.3606	11.4132
A0A087WQE6	Eloc	Elongin-C (Fragment) OS=Mus musculus OX=10090 GN=Eloc PE=1 SV=1	10.657	95	0.720571	-0.472787	0.02526	0.22097	-	6	10.2691	10.1194	10.3973	10.8926	10.787	10.5246
A0A0A0MQM0	Eif5a	Eukaryotic translation initiation factor 5A (Fragment) OS=Mus musculus OX=10090 GN=Eif5a PE=1 SV=1	16.303	149	0.609052	-0.715364	0.0005678	0.0902682	-	6	13.4971	13.3431	13.5223	14.2456	14.1724	14.0905
A0A0G2JEA9	Rbm8a	RNA-binding protein 8A OS=Mus musculus OX=10090 GN=Rbm8a PE=1 SV=1	14.502	125	0.553714	-0.852788	0.03047	0.22811	-	6	10.9481	10.1038	10.7128	11.403	11.5684	11.3517
A0A0G2JGD2	S100a4	Protein S100-A4 (Fragment) OS=Mus musculus OX=10090 GN=S100a4 PE=1 SV=1	9.062	78	0.81716	-0.29131	0.02676	0.22097	-	6	13.2372	13.2335	13.2292	13.3642	13.5556	13.6541
A0A0R4IZY0	Thop1	Thimet oligopeptidase OS=Mus musculus OX=10090 GN=Thop1 PE=1 SV=1	78.027	687	0.609881	-0.7134	0.001245	0.0957537	-	6	12.5486	12.2878	12.4942	13.112	13.2309	13.128
A0A0R4J195	Rprd1b	Regulation of nuclear pre-mRNA domain-containing protein 1B OS=Mus musculus OX=10090 GN=Rprd1b PE=1 SV=1	36.813	325	0.785431	-0.348443	0.02866	0.225213	-	6	10.9756	11.1109	11.1651	11.5227	11.2572	11.517
A0A140LI77	Rps3	40S ribosomal protein S3 OS=Mus musculus OX=10090 GN=Rps3 PE=1 SV=1	15.797	144	0.797429	-0.326571	0.0221	0.215588	-	6	12.0073	11.8614	12.0984	12.32	12.4131	12.2138
A0A140LJF4	Prmt1	Protein arginine N-methyltransferase 1 (Fragment) OS=Mus musculus OX=10090 GN=Prmt1 PE=1 SV=1	22.443	193	0.737188	-0.439895	0.01682	0.197827	-	6	12.6158	12.5864	12.4793	13.1698	13.0183	12.8131
A0A1B0GS13	Bax	Apoptosis regulator BAX (Fragment) OS=Mus musculus OX=10090 GN=Bax PE=1 SV=1	12.624	114	0.662623	-0.59374	0.00295	0.10994	-	6	10.0918	10.1191	10.1199	10.7295	10.5346	10.848
A0A1C7CYV0	Pls3	Plastin-3 (Fragment) OS=Mus musculus OX=10090 GN=Pls3 PE=1 SV=1	70.643	629	0.827758	-0.272719	0.03831	0.250792	-	6	14.7099	14.7884	14.9295	14.9846	15.1986	15.0628
A0A1D5RLS2	Nudt21	Cleavage and polyadenylation-specificity factor subunit 5 (Fragment) OS=Mus musculus OX=10090 GN=Nudt21 PE=1 SV=1	19.633	169	0.707799	-0.498588	0.03304	0.236217	-	6	11.0186	10.6007	10.6574	11.406	11.2546	11.1119
A0A1L1SST0	Ppia	Peptidyl-prolyl cis-trans isomerase OS=Mus musculus OX=10090 GN=Ppia PE=1 SV=1	17.048	156	0.494071	-1.01721	0.03446	0.239107	-	6	9.67651	10.417	10.5715	11.4238	10.9055	11.3873
A0A1W2P7X0	Abracl	Costars family protein ABRACL (Fragment) OS=Mus musculus OX=10090 GN=Abracl PE=1 SV=1	6.437	57	0.722047	-0.469836	0.007339	0.14716	-	6	10.8477	11.0262	11.0378	11.3176	11.5611	11.4425
A0A1Y7VJ48	Tbca	Tubulin-specific chaperone A OS=Mus musculus OX=10090 GN=Tbca PE=1 SV=1	9.927	84	0.74199	-0.430528	0.01374	0.179179	-	6	11.6565	11.6402	11.8105	11.9679	12.2637	12.1671
A0A2R8VJV3	Copz1	Coatomer subunit zeta-1 OS=Mus musculus OX=10090 GN=Copz1 PE=1 SV=1	9.542	84	0.809388	-0.305096	0.0364	0.244701	-	6	11.3982	11.5576	11.521	11.8172	11.6395	11.9354
A0A338P7C0	Psmb1	Proteasome subunit beta type-1 OS=Mus musculus OX=10090 GN=Psmb1 PE=1 SV=1	15.637	140	0.705097	-0.504106	0.004807	0.124234	-	6	13.4552	13.4144	13.6504	13.9129	14.0328	14.0866
A0A3Q4EBK4	Bin1	Myc box-dependent-interacting protein 1 OS=Mus musculus OX=10090 GN=Bin1 PE=1 SV=1	45.786	410	0.759326	-0.397209	0.02151	0.212001	-	6	9.92694	10.282	10.2033	10.5313	10.514	10.5584
A0A498WGK2	Nars	Asparagine--tRNA ligase, cytoplasmic OS=Mus musculus OX=10090 GN=Nars PE=1 SV=1	64.208	558	0.76904	-0.37887	0.01402	0.179179	-	6	12.784	12.7143	12.7869	13.2788	12.978	13.165
A2A6H0	Lasp1	LIM and SH3 domain protein 1 (Fragment) OS=Mus musculus OX=10090 GN=Lasp1 PE=1 SV=1	21.289	186	0.751942	-0.411306	0.006178	0.133787	-	6	13.262	13.3608	13.4907	13.7779	13.7138	13.8557
A2AAW9	Eif2s3x	Eukaryotic translation initiation factor 2 subunit 3, X-linked OS=Mus musculus OX=10090 GN=Eif2s3x PE=1 SV=1	37.194	344	0.734913	-0.444355	0.004389	0.124234	-	6	11.6629	11.7484	11.5294	12.115	12.1501	12.0087
A2AMW0	Capzb	F-actin-capping protein subunit beta OS=Mus musculus OX=10090 GN=Capzb PE=1 SV=1	29.295	260	0.739045	-0.436265	0.006327	0.133787	-	6	13.2387	13.1251	13.1691	13.7666	13.5393	13.5358
A2AUC9	Klhl41	Kelch-like protein 41 OS=Mus musculus OX=10090 GN=Klhl41 PE=1 SV=1	68.19	606	0.522814	-0.935632	0.008818	0.152861	-	6	9.31071	9.44012	9.38329	9.93407	10.4489	10.558
B1AXW5	Prdx1	Peroxiredoxin-1 (Fragment) OS=Mus musculus OX=10090 GN=Prdx1 PE=1 SV=8	18.87	169	0.729614	-0.454794	0.0283	0.225213	-	6	15.2674	14.8502	14.9643	15.5559	15.3791	15.5112
B1AZS9	Prdx4	Peroxiredoxin-4 (Fragment) OS=Mus musculus OX=10090 GN=Prdx4 PE=1 SV=1	26.391	229	0.735966	-0.44229	0.02319	0.219309	-	6	11.6599	11.9623	11.9728	12.3851	12.3669	12.1698
D3YXK2	Safb	Scaffold attachment factor B1 OS=Mus musculus OX=10090 GN=Safb PE=1 SV=2	105.104	937	0.667781	-0.582554	0.02538	0.22097	-	6	11.6492	11.3409	11.5799	12.1989	11.8325	12.2863
D6RH72	Tes	Testin (Fragment) OS=Mus musculus OX=10090 GN=Tes PE=1 SV=2	8.97	79	0.49272	-1.02116	0.008961	0.152861	-	6	7.70971	7.54893	7.39189	8.64312	8.20463	8.86627
E9PZF0	Gm20390	Nucleoside diphosphate kinase OS=Mus musculus OX=10090 GN=Gm20390 PE=3 SV=1	30.2	267	0.739377	-0.435619	0.00574	0.130895	-	6	14.9426	14.9274	15.0375	15.3029	15.5467	15.3648
E9Q450	Tpm1	Tropomyosin alpha-1 chain OS=Mus musculus OX=10090 GN=Tpm1 PE=1 SV=1	32.848	284	0.754281	-0.406825	0.02644	0.22097	-	6	10.8559	10.9448	11.1021	11.1989	11.5211	11.4032
E9Q5J9	Tpm3	Tropomyosin alpha-3 chain OS=Mus musculus OX=10090 GN=Tpm3 PE=1 SV=1	33.281	285	0.681356	-0.55352	0.007723	0.151826	-	6	13.1695	12.896	13.0539	13.6802	13.4363	13.6634
E9QKR1	Enah	Protein enabled homolog OS=Mus musculus OX=10090 GN=Enah PE=1 SV=2	62.24	562	0.740299	-0.43382	0.03588	0.24457	-	6	10.8477	10.5604	10.7859	10.9787	11.3556	11.1612
E9QMW9	Ptbp1	Polypyrimidine tract-binding protein 1 OS=Mus musculus OX=10090 GN=Ptbp1 PE=1 SV=1	37.148	353	0.719632	-0.47467	0.02091	0.212001	-	6	11.9991	11.6442	11.7209	12.202	12.402	12.1842
G3UY29	Rab11b	MCG22989, isoform CRA_a OS=Mus musculus OX=10090 GN=Rab11b PE=4 SV=1	16.924	149	0.826346	-0.275182	0.01847	0.206768	-	6	12.6371	12.7126	12.6637	13.0341	12.9927	12.812
G3UYV7	Rps28	40S ribosomal protein S28 (Fragment) OS=Mus musculus OX=10090 GN=Rps28 PE=1 SV=1	6.344	56	0.56319	-0.828306	0.01461	0.184079	-	6	11.6363	12.1253	12.2841	12.7751	12.8166	12.939
G3UZ26	Shmt1	Serine hydroxymethyltransferase (Fragment) OS=Mus musculus OX=10090 GN=Shmt1 PE=1 SV=1	48.445	439	0.71785	-0.478245	0.04036	0.254422	-	6	8.77491	8.8314	8.36307	9.02005	9.15247	9.23159
G3UZI2	Syncrip	Heterogeneous nuclear ribonucleoprotein Q OS=Mus musculus OX=10090 GN=Syncrip PE=1 SV=1	58.752	527	0.742927	-0.428707	0.03855	0.250792	-	6	11.8062	11.4579	11.8436	12.2631	12.1046	12.0261
H3BL49	Cct8	T-complex protein 1 subunit theta OS=Mus musculus OX=10090 GN=Cct8 PE=1 SV=1	53.083	489	0.732864	-0.448382	0.01304	0.178193	-	6	13.4412	13.3045	13.3607	13.9749	13.6392	13.8375
H7BX22	Ranbp1	Ran-specific GTPase-activating protein OS=Mus musculus OX=10090 GN=Ranbp1 PE=1 SV=1	17.887	153	0.538513	-0.892946	0.01515	0.187059	-	6	8.33107	8.97655	8.72989	9.53344	9.39972	9.78319
O35343	Kpna4	Importin subunit alpha-3 OS=Mus musculus OX=10090 GN=Kpna4 PE=1 SV=1	57.923	521	0.759352	-0.397159	0.02834	0.225213	-	6	10.4038	10.2636	10.4085	10.9722	10.6534	10.6417
O35685	Nudc	Nuclear migration protein nudC OS=Mus musculus OX=10090 GN=Nudc PE=1 SV=1	38.358	332	0.64785	-0.626269	0.00826	0.151826	-	6	12.886	12.5387	12.729	13.3099	13.2248	13.4978
O35841	Api5	Apoptosis inhibitor 5 OS=Mus musculus OX=10090 GN=Api5 PE=1 SV=2	56.785	504	0.76695	-0.382796	0.001143	0.0949506	-	6	11.3041	11.2798	11.1927	11.6375	11.6977	11.5898
O55131	Septin7	Septin-7 OS=Mus musculus OX=10090 GN=Septin7 PE=1 SV=1	50.55	436	0.791684	-0.337004	0.03389	0.238873	-	6	12.784	13.0267	13.0218	13.1859	13.4175	13.2401
O70435	Psma3	Proteasome subunit alpha type-3 OS=Mus musculus OX=10090 GN=Psma3 PE=1 SV=3	28.405	255	0.772473	-0.372444	0.04615	0.267027	-	6	13.3793	13.4429	13.5242	13.5814	13.89	13.9924
O70456	Sfn	14-3-3 protein sigma OS=Mus musculus OX=10090 GN=Sfn PE=1 SV=2	27.706	248	0.735692	-0.442826	0.0009024	0.0902682	-	6	12.5676	12.6579	12.7276	13.123	13.0582	13.1004
O88342	Wdr1	WD repeat-containing protein 1 OS=Mus musculus OX=10090 GN=Wdr1 PE=1 SV=3	66.407	606	0.805537	-0.311978	0.00136	0.0957537	-	6	14.129	14.0935	14.0129	14.4155	14.4029	14.3531
O88844	Idh1	Isocitrate dehydrogenase [NADP] cytoplasmic OS=Mus musculus OX=10090 GN=Idh1 PE=1 SV=2	46.674	414	0.822272	-0.282313	0.02534	0.22097	-	6	11.9654	12.2107	12.1447	12.4581	12.3637	12.3461
P00493	Hprt1	Hypoxanthine-guanine phosphoribosyltransferase OS=Mus musculus OX=10090 GN=Hprt1 PE=1 SV=3	24.57	218	0.737668	-0.438956	0.04762	0.271481	-	6	12.584	12.9569	12.8409	13.2162	13.4306	13.0519
P05213	Tuba1b	Tubulin alpha-1B chain OS=Mus musculus OX=10090 GN=Tuba1b PE=1 SV=2	50.152	451	0.772866	-0.37171	0.03243	0.235726	-	6	12.8199	12.5199	12.5356	13.1211	12.9366	12.9328
P06745	Gpi	Glucose-6-phosphate isomerase OS=Mus musculus OX=10090 GN=Gpi PE=1 SV=4	62.767	558	0.824779	-0.277921	0.009116	0.152861	-	6	13.0205	12.9218	12.9482	13.3352	13.1604	13.2287
P08249	Mdh2	Malate dehydrogenase, mitochondrial OS=Mus musculus OX=10090 GN=Mdh2 PE=1 SV=3	35.611	338	0.716018	-0.481933	0.002591	0.10994	-	6	14.4046	14.3803	14.3918	14.7917	14.8138	15.0169
P09411	Pgk1	Phosphoglycerate kinase 1 OS=Mus musculus OX=10090 GN=Pgk1 PE=1 SV=4	44.55	417	0.806347	-0.310526	0.03099	0.22811	-	6	14.7628	14.6988	14.8481	15.2422	15.0436	14.9556
P10639	Txn	Thioredoxin OS=Mus musculus OX=10090 GN=Txn PE=1 SV=3	11.675	105	0.613542	-0.704765	0.004981	0.125933	-	6	14.0722	13.7718	13.9588	14.7688	14.4655	14.6828
P14152	Mdh1	Malate dehydrogenase, cytoplasmic OS=Mus musculus OX=10090 GN=Mdh1 PE=1 SV=3	36.511	334	0.7123	-0.489444	0.03331	0.236217	-	6	12.8074	12.3425	12.5635	13.1543	12.9132	13.1142
P16546	Sptan1	Spectrin alpha chain, non-erythrocytic 1 OS=Mus musculus OX=10090 GN=Sptan1 PE=1 SV=4	284.597	2472	0.81811	-0.289633	0.004663	0.124234	-	6	16.2989	16.2223	16.3312	16.5441	16.6513	16.5257
P17182	Eno1	Alpha-enolase OS=Mus musculus OX=10090 GN=Eno1 PE=1 SV=3	47.141	434	0.757055	-0.40153	0.002147	0.10404	-	6	14.4636	14.5076	14.5312	15.0012	14.8174	14.8884
P17751	Tpi1	Triosephosphate isomerase OS=Mus musculus OX=10090 GN=Tpi1 PE=1 SV=4	32.192	299	0.741362	-0.431749	0.00566	0.130895	-	6	14.1649	14.3681	14.3115	14.7946	14.6164	14.7287
P18760	Cfl1	Cofilin-1 OS=Mus musculus OX=10090 GN=Cfl1 PE=1 SV=3	18.56	166	0.648066	-0.625788	0.0003909	0.0902682	-	6	14.0983	13.9856	14.0007	14.6892	14.5652	14.7076
P21550	Eno3	Beta-enolase OS=Mus musculus OX=10090 GN=Eno3 PE=1 SV=3	47.025	434	0.756101	-0.403349	0.004298	0.124234	-	6	13.8507	13.8076	13.8028	14.0918	14.2653	14.314
P26041	Msn	Moesin OS=Mus musculus OX=10090 GN=Msn PE=1 SV=3	67.767	577	0.759014	-0.397802	0.03702	0.246024	-	6	16.1188	16.2819	16.2209	16.3647	16.7253	16.7251
P26443	Glud1	Glutamate dehydrogenase 1, mitochondrial OS=Mus musculus OX=10090 GN=Glud1 PE=1 SV=1	61.337	558	0.767976	-0.380866	0.009332	0.152861	-	6	13.4843	13.5826	13.5906	13.8264	13.8994	14.0743
P29758	Oat	Ornithine aminotransferase, mitochondrial OS=Mus musculus OX=10090 GN=Oat PE=1 SV=1	48.355	439	0.721066	-0.471797	0.004759	0.124234	-	6	14.366	14.0972	14.3068	14.7012	14.727	14.7573
P31786	Dbi	Acyl-CoA-binding protein OS=Mus musculus OX=10090 GN=Dbi PE=1 SV=2	10	87	0.717573	-0.478802	0.02085	0.212001	-	6	13.4642	13.0498	13.2863	13.6691	13.7323	13.8353
P45591	Cfl2	Cofilin-2 OS=Mus musculus OX=10090 GN=Cfl2 PE=1 SV=1	18.71	166	0.753495	-0.40833	0.01331	0.178193	-	6	13.7692	14.0342	14.0193	14.2757	14.4267	14.3453
P47753	Capza1	F-actin-capping protein subunit alpha-1 OS=Mus musculus OX=10090 GN=Capza1 PE=1 SV=4	32.94	286	0.772987	-0.371483	0.01996	0.212001	-	6	10.4504	10.4113	10.4306	10.993	10.7489	10.6648
P49312	Hnrnpa1	Heterogeneous nuclear ribonucleoprotein A1 OS=Mus musculus OX=10090 GN=Hnrnpa1 PE=1 SV=2	34.196	320	0.691014	-0.533212	0.002961	0.10994	-	6	11.9574	11.8765	12.0499	12.6218	12.4587	12.4029
P49722	Psma2	Proteasome subunit alpha type-2 OS=Mus musculus OX=10090 GN=Psma2 PE=1 SV=3	25.927	234	0.809114	-0.305585	0.03095	0.22811	-	6	12.0271	12.0641	12.0589	12.2829	12.5401	12.2439
P52480	Pkm	Pyruvate kinase PKM OS=Mus musculus OX=10090 GN=Pkm PE=1 SV=4	57.845	531	0.755521	-0.404457	0.02535	0.22097	-	6	16.0823	15.7409	15.9166	16.4318	16.3012	16.2203
P54728	Rad23b	UV excision repair protein RAD23 homolog B OS=Mus musculus OX=10090 GN=Rad23b PE=1 SV=2	43.513	416	0.700543	-0.513455	0.0001497	0.0902682	-	6	13.5856	13.5997	13.6945	14.1139	14.1538	14.1524
P58252	Eef2	Elongation factor 2 OS=Mus musculus OX=10090 GN=Eef2 PE=1 SV=2	95.314	858	0.648613	-0.624571	0.007031	0.143457	-	6	15.0873	14.7253	14.8385	15.6162	15.408	15.5007
P58281	Opa1	Dynamin-like 120 kDa protein, mitochondrial OS=Mus musculus OX=10090 GN=Opa1 PE=1 SV=1	111.339	960	0.826635	-0.274678	0.04465	0.262262	-	6	8.9063	9.04009	8.9179	9.13494	9.39894	9.15445
P58389	Ptpa	Serine/threonine-protein phosphatase 2A activator OS=Mus musculus OX=10090 GN=Ptpa PE=1 SV=1	36.71	323	0.754411	-0.406577	0.0386	0.250792	-	6	9.50989	9.94295	9.7748	10.0857	10.1245	10.2371
P60335	Pcbp1	Poly(rC)-binding protein 1 OS=Mus musculus OX=10090 GN=Pcbp1 PE=1 SV=1	37.498	356	0.671453	-0.574641	0.001656	0.0996303	-	6	12.242	12.2123	12.4095	12.9299	12.8811	12.7768
P62082	Rps7	40S ribosomal protein S7 OS=Mus musculus OX=10090 GN=Rps7 PE=2 SV=1	22.127	194	0.719447	-0.475039	0.03053	0.22811	-	6	11.4632	11.3357	11.3735	11.9841	11.5872	12.0262
P62259	Ywhae	14-3-3 protein epsilon OS=Mus musculus OX=10090 GN=Ywhae PE=1 SV=1	29.174	255	0.691871	-0.531426	0.0007829	0.0902682	-	6	14.0081	13.932	14.0471	14.4941	14.4675	14.62
P62962	Pfn1	Profilin-1 OS=Mus musculus OX=10090 GN=Pfn1 PE=1 SV=2	14.957	140	0.821537	-0.283603	0.01082	0.163424	-	6	13.2612	13.2799	13.4105	13.5341	13.5899	13.6784
P63017	Hspa8	Heat shock cognate 71 kDa protein OS=Mus musculus OX=10090 GN=Hspa8 PE=1 SV=1	70.871	646	0.72011	-0.473711	0.006256	0.133787	-	6	15.4064	15.3135	15.4486	16.0246	15.7793	15.7857
P63038	Hspd1	60 kDa heat shock protein, mitochondrial OS=Mus musculus OX=10090 GN=Hspd1 PE=1 SV=1	60.955	573	0.5746	-0.799369	0.00528	0.128996	-	6	12.3987	12.2478	12.2685	13.3383	12.8636	13.1113
P63101	Ywhaz	14-3-3 protein zeta/delta OS=Mus musculus OX=10090 GN=Ywhaz PE=1 SV=1	27.771	245	0.773463	-0.370595	0.02131	0.212001	-	6	14.2027	14.3367	14.4117	14.5328	14.8016	14.7285
P63166	Sumo1	Small ubiquitin-related modifier 1 OS=Mus musculus OX=10090 GN=Sumo1 PE=1 SV=1	11.557	101	0.770706	-0.375747	0.03736	0.246873	-	6	12.0316	12.1302	12.3361	12.4298	12.4906	12.7047
P68254	Ywhaq	14-3-3 protein theta OS=Mus musculus OX=10090 GN=Ywhaq PE=1 SV=1	27.778	245	0.72633	-0.461303	0.01014	0.158633	-	6	12.6268	12.5595	12.6213	12.941	13.258	12.9924
P68372	Tubb4b	Tubulin beta-4B chain OS=Mus musculus OX=10090 GN=Tubb4b PE=1 SV=1	49.831	445	0.736695	-0.440861	0.02102	0.212001	-	6	13.163	12.8599	12.8436	13.4844	13.4204	13.2842
P68510	Ywhah	14-3-3 protein eta OS=Mus musculus OX=10090 GN=Ywhah PE=1 SV=2	28.212	246	0.704101	-0.506145	0.02959	0.226402	-	6	11.2829	11.4831	11.7084	11.8549	11.9717	12.1662
P70460	Vasp	Vasodilator-stimulated phosphoprotein OS=Mus musculus OX=10090 GN=Vasp PE=1 SV=4	39.667	375	0.624025	-0.680324	0.02151	0.212001	-	6	9.75974	9.26894	9.69334	10.4511	10.0967	10.2152
P80314	Cct2	T-complex protein 1 subunit beta OS=Mus musculus OX=10090 GN=Cct2 PE=1 SV=4	57.477	535	0.682645	-0.550793	0.04865	0.273389	-	6	13.4393	12.9043	13.165	13.9585	13.6421	13.5603
P80315	Cct4	T-complex protein 1 subunit delta OS=Mus musculus OX=10090 GN=Cct4 PE=1 SV=3	58.066	539	0.623727	-0.681013	0.04152	0.255491	-	6	12.0663	11.3871	11.701	12.6301	12.2273	12.3401
P84089	Erh	Enhancer of rudimentary homolog OS=Mus musculus OX=10090 GN=Erh PE=1 SV=1	12.259	104	0.78695	-0.345657	0.04981	0.275853	-	6	12.5488	12.5014	12.839	12.8807	12.9438	13.1017
P97314	Csrp2	Cysteine and glycine-rich protein 2 OS=Mus musculus OX=10090 GN=Csrp2 PE=1 SV=3	20.926	193	0.586525	-0.769735	0.03625	0.244701	-	6	10.3254	9.72747	10.3947	11.1747	10.8287	10.7535
P97494	Gclc	Glutamate--cysteine ligase catalytic subunit OS=Mus musculus OX=10090 GN=Gclc PE=1 SV=4	72.571	637	0.74375	-0.427109	0.0009314	0.0902682	-	6	11.678	11.77	11.775	12.2325	12.1679	12.104
P97825	Jpt1	Jupiter microtubule associated homolog 1 OS=Mus musculus OX=10090 GN=Jpt1 PE=1 SV=3	16.081	154	0.573642	-0.801777	0.002048	0.10404	-	6	8.83202	8.89356	8.80403	9.52926	9.54215	9.86352
Q01853	Vcp	Transitional endoplasmic reticulum ATPase OS=Mus musculus OX=10090 GN=Vcp PE=1 SV=4	89.322	806	0.803092	-0.316362	0.03596	0.24457	-	6	14.83	14.5896	14.7345	15.168	15.0228	14.9123
Q3TGU7	Pa2g4	Proliferation-associated 2G4 OS=Mus musculus OX=10090 GN=Pa2g4 PE=1 SV=1	43.699	394	0.74378	-0.427052	0.03685	0.246024	-	6	12.0204	11.5747	11.722	12.2854	12.1346	12.1782
Q3TUE1	Fubp1	Far upstream element-binding protein 1 OS=Mus musculus OX=10090 GN=Fubp1 PE=1 SV=1	67.443	642	0.751996	-0.411203	0.0247	0.22097	-	6	12.0068	11.7226	11.9596	12.4619	12.2424	12.2183
Q3U7R1	Esyt1	Extended synaptotagmin-1 OS=Mus musculus OX=10090 GN=Esyt1 PE=1 SV=2	121.554	1092	0.702133	-0.510185	0.003631	0.119636	-	6	10.1136	9.99802	10.0908	10.5645	10.7148	10.4537
Q3UMP4	Serbp1	Plasminogen activator inhibitor 1 RNA-binding protein OS=Mus musculus OX=10090 GN=Serbp1 PE=1 SV=1	44.005	401	0.637547	-0.649397	0.004768	0.124234	-	6	13.539	13.1842	13.4857	14.0078	14.0392	14.1101
Q3UZ39	Lrrfip1	Leucine-rich repeat flightless-interacting protein 1 OS=Mus musculus OX=10090 GN=Lrrfip1 PE=1 SV=2	79.249	729	0.723788	-0.466361	0.0211	0.212001	-	6	11.0464	11.2168	11.3589	11.6534	11.5315	11.8364
Q564E2	Ldha	L-lactate dehydrogenase OS=Mus musculus OX=10090 GN=Ldha PE=1 SV=1	36.499	332	0.681441	-0.55334	0.001482	0.0957537	-	6	15.8212	15.6624	15.6247	16.2069	16.2303	16.3311
Q60817	Naca	Nascent polypeptide-associated complex subunit alpha OS=Mus musculus OX=10090 GN=Naca PE=1 SV=1	23.384	215	0.715027	-0.483931	0.01899	0.208353	-	6	10.9587	10.8119	10.6027	11.3533	11.3448	11.1269
Q60865	Caprin1	Caprin-1 OS=Mus musculus OX=10090 GN=Caprin1 PE=1 SV=2	78.169	707	0.816609	-0.292283	0.04433	0.261705	-	6	11.8485	11.8681	11.8036	12.0104	12.058	12.3287
Q61029	Tmpo	Lamina-associated polypeptide 2, isoforms beta/delta/epsilon/gamma OS=Mus musculus OX=10090 GN=Tmpo PE=1 SV=4	50.373	452	0.699954	-0.514668	0.04129	0.255427	-	6	7.80271	7.64887	7.87446	7.98495	8.35756	8.52754
Q61035	Hars	Histidine--tRNA ligase, cytoplasmic OS=Mus musculus OX=10090 GN=Hars PE=1 SV=2	57.432	509	0.771078	-0.375052	0.01046	0.160066	-	6	13.8944	13.648	13.8954	14.1833	14.1797	14.2
Q61595	Ktn1	Kinectin OS=Mus musculus OX=10090 GN=Ktn1 PE=1 SV=1	152.592	1327	0.698653	-0.517352	0.008355	0.151826	-	6	10.9078	10.6186	10.9587	11.3287	11.3717	11.3368
Q61598	Gdi2	Rab GDP dissociation inhibitor beta OS=Mus musculus OX=10090 GN=Gdi2 PE=1 SV=1	50.537	445	0.797196	-0.326994	0.01983	0.212001	-	6	14.9314	14.8579	14.9774	15.1801	15.4084	15.1593
Q61696	Hspa1a	Heat shock 70 kDa protein 1A OS=Mus musculus OX=10090 GN=Hspa1a PE=1 SV=2	70.079	641	0.369413	-1.43669	0.02865	0.225213	-	6	13.0144	12.2223	12.4167	14.6545	13.4329	13.8761
Q62261	Sptbn1	Spectrin beta chain, non-erythrocytic 1 OS=Mus musculus OX=10090 GN=Sptbn1 PE=1 SV=2	274.223	2363	0.79451	-0.331863	0.02493	0.22097	-	6	15.0032	14.7091	14.9024	15.2123	15.2668	15.1312
Q62348	Tsn	Translin OS=Mus musculus OX=10090 GN=Tsn PE=1 SV=1	26.201	228	0.656309	-0.607553	0.01744	0.202827	-	6	11.744	12.1492	12.1015	12.4995	12.5364	12.7815
Q64442	Sord	Sorbitol dehydrogenase OS=Mus musculus OX=10090 GN=Sord PE=1 SV=3	38.249	357	0.646337	-0.629642	0.0006435	0.0902682	-	6	13.1963	13.1189	13.2401	13.7087	13.8444	13.8912
Q64514	Tpp2	Tripeptidyl-peptidase 2 OS=Mus musculus OX=10090 GN=Tpp2 PE=1 SV=3	139.879	1262	0.702929	-0.508549	0.04322	0.256928	-	6	10.9759	10.7843	11.0273	11.7438	11.219	11.3503
Q6ZWZ6	Rps12-ps3	40S ribosomal protein S12 OS=Mus musculus OX=10090 GN=Rps12-ps3 PE=1 SV=1	14.515	132	0.602089	-0.73195	0.003812	0.119636	-	6	11.3875	11.5156	11.7978	12.2969	12.3119	12.2879
Q7TSV4	Pgm2	Phosphoglucomutase-2 OS=Mus musculus OX=10090 GN=Pgm2 PE=1 SV=1	68.748	620	0.812361	-0.299808	0.02902	0.22601	-	6	9.15065	9.43533	9.35432	9.6321	9.65371	9.5539
Q80ZP8	Manf	Armet protein OS=Mus musculus OX=10090 GN=Manf PE=1 SV=1	19.012	165	0.799292	-0.323205	0.03074	0.22811	-	6	11.8221	11.9853	12.1473	12.3158	12.2515	12.3571
Q8BGD9	Eif4b	Eukaryotic translation initiation factor 4B OS=Mus musculus OX=10090 GN=Eif4b PE=1 SV=1	68.84	611	0.676221	-0.564433	0.002791	0.10994	-	6	11.4904	11.3451	11.4625	12.0725	11.8499	12.0689
Q8BP92	Rcn2	Reticulocalbin-2 OS=Mus musculus OX=10090 GN=Rcn2 PE=1 SV=1	37.271	320	0.591514	-0.757517	0.01588	0.19238	-	6	14.6548	14.0323	14.2975	15.1805	14.9908	15.0859
Q8R016	Blmh	Bleomycin hydrolase OS=Mus musculus OX=10090 GN=Blmh PE=1 SV=1	52.511	455	0.712891	-0.488247	0.001799	0.0996303	-	6	13.2493	13.1428	13.2322	13.7998	13.6876	13.6017
Q8VDM4	Psmd2	26S proteasome non-ATPase regulatory subunit 2 OS=Mus musculus OX=10090 GN=Psmd2 PE=1 SV=1	100.203	908	0.665516	-0.587456	0.01849	0.206768	-	6	12.2032	11.904	11.8369	12.7693	12.5146	12.4226
Q8VEE1	Lmcd1	LIM and cysteine-rich domains protein 1 OS=Mus musculus OX=10090 GN=Lmcd1 PE=1 SV=1	40.996	365	0.781912	-0.354922	0.04743	0.271481	-	6	12.8123	12.891	13.0545	13.4724	13.1249	13.2253
Q91V12	Acot7	Cytosolic acyl coenzyme A thioester hydrolase OS=Mus musculus OX=10090 GN=Acot7 PE=1 SV=2	42.537	381	0.615536	-0.700084	0.01333	0.178193	-	6	11.1897	10.7558	10.9488	11.8791	11.5765	11.5388
Q91WK5	Gcsh	Glycine cleavage system H protein, mitochondrial OS=Mus musculus OX=10090 GN=Gcsh PE=1 SV=2	18.637	170	0.813931	-0.297021	0.04555	0.264873	-	6	9.40975	9.32129	9.57136	9.58477	9.80885	9.79985
Q921M7	Fam49b	Protein FAM49B OS=Mus musculus OX=10090 GN=Fam49b PE=1 SV=1	36.776	324	0.772764	-0.371899	0.01883	0.208353	-	6	11.1879	10.8797	11.0933	11.493	11.3807	11.4028
Q99KK7	Dpp3	Dipeptidyl peptidase 3 OS=Mus musculus OX=10090 GN=Dpp3 PE=1 SV=2	82.898	738	0.632096	-0.661784	0.009283	0.152861	-	6	10.3414	10.0053	10.0174	10.8617	10.8796	10.6082
Q99LB4	Capg	Capping protein (Actin filament), gelsolin-like OS=Mus musculus OX=10090 GN=Capg PE=1 SV=1	38.769	349	0.730565	-0.452916	0.01293	0.178193	-	6	13.3518	13.0678	13.2473	13.8024	13.6428	13.5805
Q99LP6	Grpel1	GrpE protein homolog 1, mitochondrial OS=Mus musculus OX=10090 GN=Grpel1 PE=1 SV=1	24.307	217	0.707438	-0.499325	0.001746	0.0996303	-	6	12.4656	12.4298	12.634	12.9676	13.0483	13.0114
Q9CPY7	Lap3	Cytosol aminopeptidase OS=Mus musculus OX=10090 GN=Lap3 PE=1 SV=3	56.141	519	0.640023	-0.643805	0.002384	0.10994	-	6	11.5047	11.5712	11.7279	12.1116	12.3044	12.3192
Q9CQI6	Cotl1	Coactosin-like protein OS=Mus musculus OX=10090 GN=Cotl1 PE=1 SV=3	15.944	142	0.738725	-0.436891	0.008875	0.152861	-	6	11.737	11.9106	11.972	12.2374	12.2665	12.4264
Q9CQM9	Glrx3	Glutaredoxin-3 OS=Mus musculus OX=10090 GN=Glrx3 PE=1 SV=1	37.778	337	0.781911	-0.354924	0.005858	0.131016	-	6	10.4472	10.6285	10.6524	10.9066	10.9544	10.9318
Q9CQR2	Rps21	40S ribosomal protein S21 OS=Mus musculus OX=10090 GN=Rps21 PE=1 SV=1	9.141	83	0.792876	-0.334834	0.003025	0.10994	-	6	12.5532	12.6707	12.6101	12.9303	12.8869	13.0214
Q9CVB6	Arpc2	Actin-related protein 2/3 complex subunit 2 OS=Mus musculus OX=10090 GN=Arpc2 PE=1 SV=3	34.357	300	0.818121	-0.289614	0.01317	0.178193	-	6	13.4476	13.5591	13.4293	13.6929	13.8748	13.7371
Q9CWJ9	Atic	Bifunctional purine biosynthesis protein PURH OS=Mus musculus OX=10090 GN=Atic PE=1 SV=2	64.217	592	0.749008	-0.416948	0.003757	0.119636	-	6	12.7945	12.7551	12.6955	13.1416	13.0708	13.2836
Q9CXW3	Cacybp	Calcyclin-binding protein OS=Mus musculus OX=10090 GN=Cacybp PE=1 SV=1	26.51	229	0.723614	-0.466707	0.04833	0.273389	-	6	11.2227	10.8189	11.0593	11.6761	11.2771	11.5479
Q9CZY3	Ube2v1	Ubiquitin-conjugating enzyme E2 variant 1 OS=Mus musculus OX=10090 GN=Ube2v1 PE=1 SV=1	16.355	147	0.750454	-0.414164	0.03574	0.24457	-	6	10.3466	10.5837	10.6217	11.1319	10.8043	10.8583
Q9D0I9	Rars	Arginine--tRNA ligase, cytoplasmic OS=Mus musculus OX=10090 GN=Rars PE=1 SV=2	75.674	660	0.764201	-0.387976	0.02665	0.22097	-	6	11.5513	11.2943	11.5515	11.9945	11.7436	11.8229
Q9D1M0	Sec13	Protein SEC13 homolog OS=Mus musculus OX=10090 GN=Sec13 PE=1 SV=3	35.566	322	0.795765	-0.329586	0.00103	0.0921454	-	6	10.4621	10.4769	10.3985	10.8226	10.7844	10.7193
Q9D8S4	Rexo2	Oligoribonuclease, mitochondrial OS=Mus musculus OX=10090 GN=Rexo2 PE=1 SV=2	26.739	237	0.619612	-0.690564	0.01389	0.179179	-	6	11.6338	11.6655	11.8401	12.1289	12.4279	12.6542
Q9ER72	Cars	Cysteine--tRNA ligase, cytoplasmic OS=Mus musculus OX=10090 GN=Cars PE=1 SV=2	94.86	831	0.524353	-0.93139	0.005324	0.128996	-	6	8.0295	8.27186	8.34578	9.31509	8.86957	9.25665
Q9JJ94	Ssna1	Sjoegren syndrome nuclear autoantigen 1 homolog OS=Mus musculus OX=10090 GN=Ssna1 PE=1 SV=1	13.557	119	0.463801	-1.10842	0.01163	0.171211	-	6	9.48105	8.83697	9.22892	10.4774	10.4389	9.9559
Q9JJU8	Sh3bgrl	SH3 domain-binding glutamic acid-rich-like protein OS=Mus musculus OX=10090 GN=Sh3bgrl PE=1 SV=1	12.811	114	0.80512	-0.312724	0.02243	0.215588	-	6	12.9302	12.8775	13.0648	13.2541	13.392	13.1647
Q9JMH6	Txnrd1	Thioredoxin reductase 1, cytoplasmic OS=Mus musculus OX=10090 GN=Txnrd1 PE=1 SV=3	67.084	613	0.754766	-0.405899	0.0002101	0.0902682	-	6	13.4592	13.413	13.4744	13.8901	13.8051	13.8692
Q9QUM9	Psma6	Proteasome subunit alpha type-6 OS=Mus musculus OX=10090 GN=Psma6 PE=1 SV=1	27.372	246	0.633787	-0.657931	0.003493	0.119481	-	6	13.7931	13.8849	13.7882	14.4694	14.3093	14.6614
Q9R1P0	Psma4	Proteasome subunit alpha type-4 OS=Mus musculus OX=10090 GN=Psma4 PE=1 SV=1	29.471	261	0.711069	-0.491938	0.002956	0.10994	-	6	13.4847	13.332	13.3705	13.8939	13.7794	13.9897
Q9R1P4	Psma1	Proteasome subunit alpha type-1 OS=Mus musculus OX=10090 GN=Psma1 PE=1 SV=1	29.547	263	0.686518	-0.542631	0.02988	0.227127	-	6	12.0062	12.2353	12.1764	12.5793	12.4904	12.976
Q9WTX5	Skp1	S-phase kinase-associated protein 1 OS=Mus musculus OX=10090 GN=Skp1 PE=1 SV=3	18.672	163	0.568223	-0.81547	0.03429	0.239107	-	6	8.75859	9.58874	9.10224	9.82172	10.1408	9.93349
Q9Z0H8	Clip2	CAP-Gly domain-containing linker protein 2 OS=Mus musculus OX=10090 GN=Clip2 PE=1 SV=2	115.91	1047	0.672327	-0.572765	0.02551	0.22097	-	6	10.4008	10.5688	10.8809	11.0424	11.3405	11.1859
Q9Z1F9	Uba2	SUMO-activating enzyme subunit 2 OS=Mus musculus OX=10090 GN=Uba2 PE=1 SV=1	70.569	638	0.784384	-0.350369	0.003237	0.11408	-	6	10.8265	10.9834	10.9382	11.288	11.2067	11.3045
Q9Z1Q5	Clic1	Chloride intracellular channel protein 1 OS=Mus musculus OX=10090 GN=Clic1 PE=1 SV=3	27.013	241	0.750764	-0.413569	0.04008	0.254422	-	6	11.3162	11.0945	11.0378	11.7759	11.4958	11.4175
Q9Z2X1	Hnrnpf	Heterogeneous nuclear ribonucleoprotein F OS=Mus musculus OX=10090 GN=Hnrnpf PE=1 SV=3	45.73	415	0.763598	-0.389114	0.04048	0.254422	-	6	11.7522	11.7672	12.0857	12.3938	12.1507	12.228
S4R1W1	Gm3839	Glyceraldehyde-3-phosphate dehydrogenase OS=Mus musculus OX=10090 GN=Gm3839 PE=1 SV=1	35.812	333	0.762065	-0.392015	0.02376	0.219309	-	6	13.8937	13.604	13.8633	14.2747	14.197	14.0654
P97855	G3bp1	Ras GTPase-activating protein-binding protein 1 OS=Mus musculus OX=10090 GN=G3bp1 PE=1 SV=1	51.829	465	0.526936	-0.924301	0.008793	0.152861	-	5	7.22458	NA	6.91479	8.13684	7.96542	7.8797
A0A067XG53	Cask	Peripheral plasma membrane protein CASK (Fragment) OS=Mus musculus OX=10090 GN=Cask PE=1 SV=1	99.227	871	1.23692	0.306756	0.07646	0.327766		6	12.0091	11.7698	11.9053	11.7773	11.587	11.3996
A0A087WP57	Tardbp	TAR DNA-binding protein 43 OS=Mus musculus OX=10090 GN=Tardbp PE=1 SV=1	9.311	84	0.85726	-0.222195	0.1922	0.493441		6	11.3695	11.0142	11.4375	11.4122	11.4797	11.5959
A0A087WS46	Eef1b2	Eukaryotic translation elongation factor 1 beta 2 OS=Mus musculus OX=10090 GN=Eef1b2 PE=1 SV=1	20.137	184	1.33522	0.417076	0.3126	0.614308		6	10.5509	11.6801	11.1253	10.5271	11.0123	10.5656
A0A0A6YW27	Pcdhga1	Protocadherin gamma subfamily A, 1 OS=Mus musculus OX=10090 GN=Pcdhga1 PE=4 SV=1	88.753	810	1.2434	0.314295	0.2014	0.499916		6	9.10053	8.8989	9.44297	8.57157	8.9702	8.95775
A0A0A6YW67	Gm8797	MCG23377, isoform CRA_b OS=Mus musculus OX=10090 GN=Gm8797 PE=4 SV=1	8.728	77	0.822878	-0.281249	0.1974	0.494713		6	12.0652	12.5493	12.5908	12.5648	12.6821	12.8021
A0A0A6YWH2	Aif1l	Allograft inflammatory factor 1-like OS=Mus musculus OX=10090 GN=Aif1l PE=1 SV=1	15.311	136	0.858408	-0.220265	0.5391	0.764743		6	10.3622	9.46134	10.0879	10.1059	9.90937	10.5569
A0A0A6YX73	Prkar2a	cAMP-dependent protein kinase type II-alpha regulatory subunit OS=Mus musculus OX=10090 GN=Prkar2a PE=1 SV=1	43.166	380	1.04619	0.0651468	0.6798	0.855636		6	11.8025	11.3715	11.6602	11.6205	11.6192	11.399
A0A0A6YXK7	Cep170	Centrosomal protein of 170 kDa (Fragment) OS=Mus musculus OX=10090 GN=Cep170 PE=1 SV=1	85.922	787	1.26866	0.343302	0.4506	0.729827		6	11.5452	12.7011	12.4723	11.4766	12.0965	12.1156
A0A0G2JDF1	Srrt	Serrate RNA effector molecule homolog (Fragment) OS=Mus musculus OX=10090 GN=Srrt PE=1 SV=1	26.679	239	1.09364	0.129142	0.4381	0.72304		6	10.2883	10.4076	10.2343	10.1379	9.9609	10.444
A0A0G2JE75	Bmp3	Bone morphogenetic protein 3 OS=Mus musculus OX=10090 GN=Bmp3 PE=1 SV=1	50.172	443	1.03635	0.0515047	0.8741	0.942364		6	10.6721	10.0527	10.7876	10.5606	10.0608	10.7365
A0A0G2JE82	Fdps	Farnesyl pyrophosphate synthase (Fragment) OS=Mus musculus OX=10090 GN=Fdps PE=1 SV=1	27.565	240	1.01889	0.027	0.8385	0.932394		6	11.8695	11.692	12.0233	11.792	11.9878	11.7239
A0A0G2JER9	Dnajb6	DnaJ homolog subfamily B member 6 OS=Mus musculus OX=10090 GN=Dnajb6 PE=1 SV=1	26.999	243	0.762324	-0.391524	0.3613	0.665914		6	9.53919	9.43648	9.53813	10.5573	9.24567	9.88538
A0A0G2JFN7	Ubap2l	Ubiquitin-associated protein 2-like (Fragment) OS=Mus musculus OX=10090 GN=Ubap2l PE=1 SV=1	51.61	497	0.847713	-0.238352	0.5911	0.797775		6	8.89088	8.13528	8.23103	8.00097	8.89148	9.0798
A0A0G2JFT9	Prkacb	cAMP-dependent protein kinase catalytic subunit beta (Fragment) OS=Mus musculus OX=10090 GN=Prkacb PE=1 SV=1	12.684	106	0.880756	-0.183186	0.5643	0.785025		6	11.4946	10.6709	10.7794	11.3332	11.2652	10.8962
A0A0G2JGQ5	Dhx15	Pre-mRNA-splicing factor ATP-dependent RNA helicase DHX15 (Fragment) OS=Mus musculus OX=10090 GN=Dhx15 PE=1 SV=1	21.176	186	0.800406	-0.321196	0.1727	0.471421		6	11.0181	10.7738	10.9026	11.5802	11.0444	11.0335
A0A0J9YTY0	2024-09-11	Septin 11 OS=Mus musculus OX=10090 GN=Sept11 PE=1 SV=1	48.979	425	0.950464	-0.0732962	0.7311	0.883856		6	12.0958	12.6838	12.5712	12.3622	12.6458	12.5628
A0A0J9YUH3	Nsg1	Neuronal vesicle-trafficking-associated protein 1 (Fragment) OS=Mus musculus OX=10090 GN=Nsg1 PE=1 SV=1	5.903	52	1.22591	0.293855	0.1409	0.432405		6	9.72904	10.2423	10.0038	9.57636	9.77042	9.74675
A0A0J9YUW5	Scn8a	Sodium channel protein OS=Mus musculus OX=10090 GN=Scn8a PE=1 SV=1	220.686	1937	1.54149	0.624326	0.1412	0.432405		6	10.0161	10.9469	10.095	10.036	9.6832	9.46584
A0A0J9YUZ7	Spon2	Spondin-2 (Fragment) OS=Mus musculus OX=10090 GN=Spon2 PE=1 SV=1	19.757	179	0.917429	-0.124331	0.6297	0.821932		6	11.7402	12.0804	12.2531	11.7918	12.4109	12.244
A0A0J9YV86	Specc1	Cytospin-B OS=Mus musculus OX=10090 GN=Specc1 PE=1 SV=1	79.487	710	1.04552	0.0642189	0.7224	0.877901		6	10.2925	10.2208	10.3409	10.4502	9.90091	10.3105
A0A0N4SUX5	Eno2	Gamma-enolase OS=Mus musculus OX=10090 GN=Eno2 PE=1 SV=1	42.68	391	0.998964	-0.00149597	0.9895	0.994631		6	12.5068	12.56	12.641	12.7443	12.568	12.4
A0A0N4SVT3	Gng12	Guanine nucleotide-binding protein subunit gamma (Fragment) OS=Mus musculus OX=10090 GN=Gng12 PE=1 SV=1	7.197	65	0.986563	-0.0195168	0.9039	0.959157		6	10.1734	9.83025	10.171	10.2678	10.0384	9.92696
A0A0N4SW07	Atp6v1e1	V-type proton ATPase subunit E 1 (Fragment) OS=Mus musculus OX=10090 GN=Atp6v1e1 PE=1 SV=1	15.072	128	0.960127	-0.0587028	0.7283	0.883225		6	11.2299	11.0286	11.5578	11.2754	11.33	11.387
A0A0R4J0C9	Pdgfrl	Platelet-derived growth factor receptor-like protein OS=Mus musculus OX=10090 GN=Pdgfrl PE=4 SV=1	41.914	375	1.31527	0.395362	0.4033	0.700577		6	11.804	12.7164	12.9148	11.6915	12.5468	12.0108
A0A0R4J0Q4	Loxl1	Lysyl oxidase homolog 1 OS=Mus musculus OX=10090 GN=Loxl1 PE=1 SV=1	66.496	607	1.14524	0.195652	0.373	0.67872		6	11.7969	12.3151	12.377	11.8659	11.9463	12.0898
A0A0R4J138	Arsb	Arylsulfatase B OS=Mus musculus OX=10090 GN=Arsb PE=1 SV=1	59.705	534	1.22005	0.28694	0.5269	0.76217		6	7.58791	8.79023	8.79228	8.3034	8.0549	7.9513
A0A0R4J190	Bst1	ADP-ribosyl cyclase/cyclic ADP-ribose hydrolase 2 OS=Mus musculus OX=10090 GN=Bst1 PE=1 SV=1	34.561	311	1.04176	0.0590289	0.8563	0.938372		6	10.4555	11.1731	10.8176	10.9136	11.0427	10.3128
A0A0R4J1E3	Dbn1	Drebrin OS=Mus musculus OX=10090 GN=Dbn1 PE=1 SV=1	72.545	661	1.12076	0.164482	0.7552	0.894907		6	12.1646	10.6952	11.8504	11.7842	11.0702	11.3623
A0A0R4J1F6	Uap1	UDP-N-acetylhexosamine pyrophosphorylase OS=Mus musculus OX=10090 GN=Uap1 PE=1 SV=1	56.872	505	0.828485	-0.271453	0.3303	0.632848		6	11.3471	10.523	10.8686	11.292	11.149	11.112
A0A0R4J1Y7	Txndc5	Thioredoxin domain-containing protein 5 OS=Mus musculus OX=10090 GN=Txndc5 PE=1 SV=1	36.084	323	0.931324	-0.102645	0.5952	0.798406		6	11.7564	12.1153	12.1549	12.0317	12.3567	11.9461
A0A0R4J207	Prg4	Proteoglycan 4 OS=Mus musculus OX=10090 GN=Prg4 PE=1 SV=1	48.007	423	0.634279	-0.656809	0.7302	0.883856		6	17.2343	11.4671	14.6897	16.3314	14.5558	14.4745
A0A0R4J2B2	Kctd12	BTB/POZ domain-containing protein KCTD12 OS=Mus musculus OX=10090 GN=Kctd12 PE=1 SV=1	35.888	327	1.4184	0.504262	0.3015	0.606393		6	9.88249	9.27027	9.81476	9.43152	9.62116	8.40206
A0A0R4J2D2	Sulf1	Extracellular sulfatase Sulf-1 OS=Mus musculus OX=10090 GN=Sulf1 PE=1 SV=1	99.965	862	1.23265	0.301764	0.07036	0.315576		6	12.5817	12.921	12.6547	12.4469	12.2889	12.5163
A0A0U1RNJ1	Fasn	Fatty acid synthase OS=Mus musculus OX=10090 GN=Fasn PE=1 SV=1	272.228	2502	0.904903	-0.144165	0.4889	0.740352		6	11.8933	12.1298	11.9872	11.812	12.2209	12.4099
A0A0U1RNV1	C1qtnf5	Complement C1q tumor necrosis factor-related protein 5 (Fragment) OS=Mus musculus OX=10090 GN=C1qtnf5 PE=1 SV=2	15.359	142	1.16709	0.222919	0.6305	0.822053		6	12.2189	13.3546	13.1273	12.2103	13.0733	12.7484
A0A0U1RPW2	Tjp1	Tight junction protein ZO-1 OS=Mus musculus OX=10090 GN=Tjp1 PE=1 SV=1	127.249	1128	0.730178	-0.453679	0.05088	0.275983		6	9.34693	9.16905	9.67725	9.8979	9.94207	9.7143
A0A140LIL0	Prss23	Serine protease 23 (Fragment) OS=Mus musculus OX=10090 GN=Prss23 PE=1 SV=1	9.529	86	1.43862	0.524689	0.3731	0.67872		6	9.80393	11.4081	11.2307	10.0477	10.4849	10.336
A0A140LIM5	Bub3	Mitotic checkpoint protein BUB3 OS=Mus musculus OX=10090 GN=Bub3 PE=1 SV=1	20.854	184	1.10807	0.148053	0.6291	0.821932		6	9.86462	9.63556	9.66408	10.0303	9.08237	9.60744
A0A140LIZ5	Psmc4	26S proteasome regulatory subunit 6B OS=Mus musculus OX=10090 GN=Psmc4 PE=1 SV=1	43.55	387	0.589395	-0.762693	0.1524	0.447083		6	10.1734	9.03805	9.76182	10.935	10.3403	9.98608
A0A140LJB5	Nap1l4	Nucleosome assembly protein 1-like 4 (Fragment) OS=Mus musculus OX=10090 GN=Nap1l4 PE=1 SV=1	25.404	219	0.788112	-0.343528	0.4578	0.731348		6	10.4282	9.34754	9.96528	9.8455	10.786	10.1401
A0A1B0GR69	Snrnp70	U1 small nuclear ribonucleoprotein 70 kDa (Fragment) OS=Mus musculus OX=10090 GN=Snrnp70 PE=1 SV=1	12.996	109	1.01206	0.0173005	0.9731	0.983245		6	8.18069	9.64539	9.59247	9.08224	9.22895	9.05547
A0A1B0GSA1	Plpbp	Pyridoxal phosphate homeostasis protein (Fragment) OS=Mus musculus OX=10090 GN=Plpbp PE=1 SV=1	7.716	67	0.752268	-0.410682	0.1558	0.451603		6	8.50731	7.87514	7.82747	8.31848	8.51382	8.60966
A0A1D5RLS1	Eps15l1	Epidermal growth factor receptor substrate 15-like 1 OS=Mus musculus OX=10090 GN=Eps15l1 PE=1 SV=1	66.205	599	0.916257	-0.126175	0.5939	0.798253		6	9.36446	10.0359	9.98075	9.97611	9.85516	9.92841
A0A1L1SQ76	Pafah1b2	Platelet-activating factor acetylhydrolase IB subunit beta (Fragment) OS=Mus musculus OX=10090 GN=Pafah1b2 PE=1 SV=1	10.082	88	1.34606	0.428739	0.4565	0.731348		6	8.76621	8.87569	7.42021	8.10086	8.20232	7.47272
A0A1L1SRL5	Acy1	Aminoacylase-1 (Fragment) OS=Mus musculus OX=10090 GN=Acy1 PE=1 SV=1	17.072	155	0.821557	-0.283568	0.2091	0.506632		6	10.258	9.76172	10.3132	10.3472	10.3004	10.5361
A0A1L1SS61	Gsta4	Glutathione S-transferase A4 (Fragment) OS=Mus musculus OX=10090 GN=Gsta4 PE=1 SV=1	12.283	105	0.76899	-0.378963	0.5011	0.745837		6	10.932	9.67076	10.1292	11.1641	10.7554	9.94926
A0A1L1SUK3	Rpsa	40S ribosomal protein SA OS=Mus musculus OX=10090 GN=Rpsa PE=1 SV=1	15.103	133	0.972016	-0.0409486	0.8887	0.951925		6	10.5156	9.60999	9.88291	10.1565	10.0183	9.95662
A0A1W2P6I5	Epb41l2	Band 4.1-like protein 2 (Fragment) OS=Mus musculus OX=10090 GN=Epb41l2 PE=1 SV=1	58.479	513	1.1166	0.159107	0.687	0.860971		6	8.80215	7.91036	7.64058	7.91712	7.79687	8.16178
A0A1W2P701	Snx6	Sorting nexin-6 OS=Mus musculus OX=10090 GN=Snx6 PE=1 SV=1	33.542	290	1.1687	0.224909	0.1221	0.404076		6	11.8883	12.101	12.155	11.6711	11.9482	11.8502
A0A1W2P729	Cnpy2	Protein canopy homolog 2 (Fragment) OS=Mus musculus OX=10090 GN=Cnpy2 PE=1 SV=1	15.316	136	0.994479	-0.00798719	0.9268	0.96391		6	13.4256	13.4154	13.4035	13.4955	13.5127	13.2603
A0A1W2P788	Man1a	alpha-1,2-Mannosidase (Fragment) OS=Mus musculus OX=10090 GN=Man1a PE=1 SV=1	82.043	744	1.16887	0.225115	0.3333	0.633379		6	13.489	12.9139	13.2425	13.2274	12.8881	12.8545
A0A1W2P7X3	Acp1	Low molecular weight phosphotyrosine protein phosphatase OS=Mus musculus OX=10090 GN=Acp1 PE=1 SV=1	12.562	114	1.54328	0.626004	0.1147	0.38891		6	8.25195	8.91186	9.10528	7.92186	7.99397	8.47525
A0A1W2P7Z3	Ube2n	Ubiquitin-conjugating enzyme E2 N OS=Mus musculus OX=10090 GN=Ube2n PE=1 SV=1	9.732	87	0.874921	-0.192775	0.07742	0.327766		6	11.9644	12.2356	12.065	12.2958	12.3057	12.2419
A0A1Y7VJN8	Cast	Calpastatin OS=Mus musculus OX=10090 GN=Cast PE=1 SV=1	48.997	445	0.57257	-0.804476	0.2403	0.550136		6	7.78953	9.69297	9.00496	9.3208	9.64835	9.93174
A0A1Y7VM65	Glrx	Glutaredoxin-1 OS=Mus musculus OX=10090 GN=Glrx PE=1 SV=1	9.387	84	0.847607	-0.238532	0.3366	0.638607		6	10.7019	10.164	10.3269	10.8548	10.3495	10.704
A0A1Y7VMK3	Hpcal1	Hippocalcin-like protein 1 (Fragment) OS=Mus musculus OX=10090 GN=Hpcal1 PE=1 SV=1	19.661	168	0.909624	-0.136658	0.5483	0.772846		6	9.88821	10.0591	10.0292	10.1866	10.446	9.75385
A0A1Y7VNM3	Ctsl	Cathepsin L1 (Fragment) OS=Mus musculus OX=10090 GN=Ctsl PE=1 SV=1	23.558	205	0.886126	-0.174417	0.2296	0.542733		6	11.5158	11.4754	11.3664	11.7282	11.3979	11.7547
A0A286YCQ0	Sorbs1	Sorbin and SH3 domain-containing protein 1 OS=Mus musculus OX=10090 GN=Sorbs1 PE=1 SV=1	76.384	684	0.914826	-0.128431	0.6901	0.862018		6	8.00668	8.82437	8.74464	8.57657	8.93972	8.44471
A0A286YDM3	Hnrnpk	Heterogeneous nuclear ribonucleoprotein K (Fragment) OS=Mus musculus OX=10090 GN=Hnrnpk PE=1 SV=1	25.459	230	0.926005	-0.110908	0.6719	0.85122		6	12.8947	12.1992	12.7398	12.9639	12.6078	12.5946
A0A286YED2	Mmp14	Matrix metalloproteinase-14 OS=Mus musculus OX=10090 GN=Mmp14 PE=1 SV=1	63.656	558	1.0667	0.0931542	0.7892	0.911459		6	11.7802	12.5986	12.7601	12.0553	12.4511	12.353
A0A2I3BPT1	App	Amyloid-beta A4 protein OS=Mus musculus OX=10090 GN=App PE=1 SV=1	82.786	733	1.5411	0.623957	0.4796	0.735655		6	14.5346	11.7761	12.8935	12.4687	12.421	12.4427
A0A2I3BPY7	Rai14	Ankycorbin OS=Mus musculus OX=10090 GN=Rai14 PE=1 SV=1	105.716	950	1.14537	0.195814	0.22	0.523231		6	11.3102	11.4275	11.6192	11.0791	11.2639	11.4264
A0A2I3BRL8	Gm7324	Predicted gene 7324 OS=Mus musculus OX=10090 GN=Gm7324 PE=4 SV=1	42.179	388	0.908976	-0.137686	0.5216	0.759072		6	11.551	11.974	12.0235	11.8493	12.2401	11.8721
A0A2I3BRT4	Eppk1	Epiplakin OS=Mus musculus OX=10090 GN=Eppk1 PE=1 SV=1	381.722	3458	1.20032	0.263424	0.3042	0.606393		6	11.7829	11.6977	12.3133	11.4405	11.7861	11.7772
A0A2R8VKL9	Tsta3	GDP-L-fucose synthase OS=Mus musculus OX=10090 GN=Tsta3 PE=1 SV=1	13.794	128	0.799103	-0.323546	0.1978	0.494713		6	9.25899	8.94734	9.22538	9.82512	9.37075	9.20647
A0A2R8VKS6	Vps28	Vacuolar protein sorting-associated protein 28 homolog OS=Mus musculus OX=10090 GN=Vps28 PE=1 SV=1	21.15	183	0.803975	-0.314778	0.3023	0.606393		6	9.55809	8.95338	9.6911	9.54716	9.99089	9.60886
A0A338P6E0	Ephb3	Ephrin type-B receptor 3 (Fragment) OS=Mus musculus OX=10090 GN=Ephb3 PE=1 SV=1	21.602	191	1.015	0.0214833	0.9668	0.982573		6	9.29784	7.86522	9.23055	8.80472	8.98551	8.53892
A0A338P6G6	Hmga1	High mobility group protein HMG-I/HMG-Y OS=Mus musculus OX=10090 GN=Hmga1 PE=1 SV=1	9.423	87	0.82598	-0.275822	0.5889	0.797312		6	10.1911	8.99548	9.34711	10.3171	9.24871	9.79541
A0A338P6W9	Abi3bp	ABI gene family, member 3 (NESH)-binding protein OS=Mus musculus OX=10090 GN=Abi3bp PE=1 SV=1	97.224	884	1.12325	0.167675	0.3751	0.680564		6	11.9801	12.096	12.3981	11.7766	12.1603	12.0342
A0A338P786	Ube2l3	Ubiquitin-conjugating enzyme E2 L3 (Fragment) OS=Mus musculus OX=10090 GN=Ube2l3 PE=1 SV=1	16.933	146	0.778585	-0.361074	0.0517	0.277083		6	13.6516	13.8542	14.0543	14.1184	14.3295	14.1954
A0A338P7D7	Psma7	Proteasome subunit alpha type OS=Mus musculus OX=10090 GN=Psma7 PE=1 SV=1	24.782	223	0.934365	-0.0979426	0.6946	0.862527		6	10.9323	11.4893	11.4735	11.5384	11.1113	11.5392
A0A338P7E3	Rnaset2b	Ribonuclease T2-B OS=Mus musculus OX=10090 GN=Rnaset2b PE=1 SV=1	18.783	163	1.13933	0.188186	0.4725	0.735655		6	11.7151	10.994	11.2899	11.0883	11.3614	10.9847
A0A3B2W820	Rpl10a	60S ribosomal protein L10a OS=Mus musculus OX=10090 GN=Rpl10a PE=1 SV=1	13.78	118	0.913008	-0.1313	0.7158	0.872616		6	9.06451	8.76822	9.44048	8.69172	9.3708	9.6046
A0A3B2WBF0	Sod2	Superoxide dismutase OS=Mus musculus OX=10090 GN=Sod2 PE=1 SV=1	19.633	182	1.00089	0.00128423	0.9923	0.996585		6	13.7719	14.0115	13.8847	14.0584	13.9064	13.6995
A0A3B2WCD8	Khsrp	Far upstream element-binding protein 2 OS=Mus musculus OX=10090 GN=Khsrp PE=1 SV=1	74.252	721	1.07551	0.105017	0.6218	0.818155		6	12.4827	12.917	12.6674	12.4737	12.3952	12.8831
A0A3B2WCK7	Smoc2	SPARC-related modular calcium-binding protein 2 OS=Mus musculus OX=10090 GN=Smoc2 PE=1 SV=1	51.08	458	1.34824	0.431079	0.2876	0.600501		6	10.6654	11.4895	11.0375	10.1213	10.9559	10.8218
A0A494B9U6	Cndp2	Cytosolic non-specific dipeptidase (Fragment) OS=Mus musculus OX=10090 GN=Cndp2 PE=1 SV=1	2.419	20	0.741535	-0.431413	0.4401	0.724981		6	8.24517	9.94087	9.31449	9.41137	9.67758	9.70582
A0A494B9X6	Gsto1	Glutathione S-transferase omega-1 (Fragment) OS=Mus musculus OX=10090 GN=Gsto1 PE=1 SV=1	11.608	108	1.07814	0.108541	0.5286	0.762732		6	10.5564	10.1214	10.1557	10.2597	10.0251	10.2231
A0A494BAN1	Ube2d2a	Ubiquitin-conjugating enzyme E2D 2A (Fragment) OS=Mus musculus OX=10090 GN=Ube2d2a PE=1 SV=1	10.619	92	0.914683	-0.128655	0.4018	0.699541		6	9.88812	9.92223	9.80372	9.87366	9.86102	10.2654
A0A494BAS3	Gstp2	Glutathione S-transferase P 2 (Fragment) OS=Mus musculus OX=10090 GN=Gstp2 PE=1 SV=1	9.57	84	0.810225	-0.303605	0.1743	0.471421		6	11.243	11.3869	11.1921	11.9238	11.4432	11.3658
A0A494BAZ4	Prdx5	Peroxiredoxin (Fragment) OS=Mus musculus OX=10090 GN=Prdx5 PE=1 SV=1	14.929	142	0.920885	-0.118907	0.5013	0.745837		6	15.7473	16.2045	16.1728	16.031	16.2351	16.2152
A0A494BBG8	Xpnpep1	Xaa-Pro aminopeptidase 1 OS=Mus musculus OX=10090 GN=Xpnpep1 PE=1 SV=1	65.186	587	0.80277	-0.316941	0.5006	0.745837		6	8.32257	9.18747	9.22444	9.78743	8.7122	9.18566
A0A494BBI1	Txnl1	Thioredoxin-like protein 1 OS=Mus musculus OX=10090 GN=Txnl1 PE=1 SV=1	27.518	243	0.963635	-0.0534414	0.8506	0.935901		6	10.2537	11.0713	10.7335	10.5798	10.976	10.663
A2A4I8	Aoc3	Amine oxidase (Fragment) OS=Mus musculus OX=10090 GN=Aoc3 PE=1 SV=1	52.849	470	1.28954	0.366855	0.396	0.694122		6	12.3669	11.3176	11.5995	11.8313	11.0786	11.2736
A2A4J3	Psme3	Proteasome activator complex subunit 3 (Fragment) OS=Mus musculus OX=10090 GN=Psme3 PE=1 SV=1	17.76	154	0.886674	-0.173524	0.5795	0.795355		6	8.73102	8.08989	8.15323	8.86596	8.46535	8.1634
A2A5F5	Rab5c	Ras-related protein Rab-5C (Fragment) OS=Mus musculus OX=10090 GN=Rab5c PE=1 SV=1	8.952	83	1.24298	0.313807	0.251	0.566821		6	7.80611	8.00984	8.04341	7.6825	8.00035	7.23509
A2A5K2	Pltp	Phospholipid transfer protein OS=Mus musculus OX=10090 GN=Pltp PE=1 SV=1	49.023	441	1.36576	0.449702	0.2109	0.507819		6	8.04731	9.00371	8.26902	7.97714	8.14899	7.84479
A2A6U5	2024-09-09	Septin 9 (Fragment) OS=Mus musculus OX=10090 GN=Sept9 PE=1 SV=1	27.598	242	0.741813	-0.430873	0.06638	0.310507		6	9.44443	9.77631	9.87532	10.1067	10.3344	9.94763
A2A701	Eif3m	Eukaryotic translation initiation factor 3 subunit M (Fragment) OS=Mus musculus OX=10090 GN=Eif3m PE=1 SV=1	16.518	143	1.11254	0.153858	0.8054	0.914727		6	10.0813	11.921	11.677	10.8976	11.0995	11.2206
A2A813	Park7	Protein/nucleic acid deglycase DJ-1 OS=Mus musculus OX=10090 GN=Park7 PE=1 SV=1	18.474	175	0.954505	-0.0671751	0.6836	0.85856		6	10.3404	10.5946	10.3229	10.3396	10.7361	10.3837
A2A848	Acox1	Peroxisomal acyl-coenzyme A oxidase 1 (Fragment) OS=Mus musculus OX=10090 GN=Acox1 PE=1 SV=1	70.031	625	0.867966	-0.204289	0.4812	0.735655		6	8.36185	9.16656	8.53257	8.70405	9.02927	8.94053
A2A9I0	Gosr2	Golgi SNAP receptor complex member 2 OS=Mus musculus OX=10090 GN=Gosr2 PE=1 SV=1	19.572	165	1.08658	0.119797	0.7456	0.893951		6	7.99773	8.36239	8.12588	8.02804	7.48203	8.61654
A2AAV6	Metrnl	Meteorin-like protein (Fragment) OS=Mus musculus OX=10090 GN=Metrnl PE=1 SV=1	24.161	217	1.01702	0.0243473	0.8737	0.942364		6	13.4539	13.6548	13.6273	13.3023	13.631	13.7296
A2ABZ8	Aspscr1	Tether-containing UBX domain for GLUT4 (Fragment) OS=Mus musculus OX=10090 GN=Aspscr1 PE=1 SV=8	24.929	225	0.999649	-0.000506461	0.9969	0.997758		6	9.36748	9.53209	9.20758	9.21648	9.48549	9.40669
A2AD97	Mxra8	Matrix-remodeling-associated protein 8 (Fragment) OS=Mus musculus OX=10090 GN=Mxra8 PE=1 SV=8	34.987	311	1.10196	0.140076	0.5844	0.796396		6	12.7894	13.4043	13.2099	12.8203	13.2941	12.8689
A2AE03	Eif3i	Eukaryotic translation initiation factor 3 subunit I (Fragment) OS=Mus musculus OX=10090 GN=Eif3i PE=1 SV=1	18.228	165	0.779844	-0.358743	0.1502	0.446212		6	8.27723	8.09878	8.21161	8.75769	8.16469	8.74148
A2AEX7	Fhl1	Four and a half LIM domains protein 1 OS=Mus musculus OX=10090 GN=Fhl1 PE=1 SV=1	23.686	210	0.725334	-0.463283	0.2674	0.581283		6	10.8182	11.7388	11.6867	11.4767	12.0968	12.0599
A2AH27	Nudt9	ADP-ribose pyrophosphatase, mitochondrial (Fragment) OS=Mus musculus OX=10090 GN=Nudt9 PE=1 SV=1	23.668	213	0.873927	-0.194416	0.2995	0.605771		6	9.02648	9.2193	9.32068	9.12831	9.60478	9.41662
A2AIH8	Pir	Pirin (Fragment) OS=Mus musculus OX=10090 GN=Pir PE=1 SV=1	27.943	253	0.744082	-0.426467	0.07347	0.321224		6	10.7139	10.9368	11.2998	11.4178	11.3263	11.4858
A2AKI5	Itgav	Integrin alpha-V OS=Mus musculus OX=10090 GN=Itgav PE=1 SV=1	111.512	1008	1.23959	0.309862	0.5011	0.745837		6	9.30875	9.28111	8.99823	9.43171	8.08883	9.13796
A2AL12	Hnrnpa3	Heterogeneous nuclear ribonucleoprotein A3 OS=Mus musculus OX=10090 GN=Hnrnpa3 PE=1 SV=1	34.476	318	1.12964	0.175866	0.6049	0.807853		6	10.2986	10.9512	11.3772	10.6975	10.6994	10.7025
A2ALF0	Dnajc8	DnaJ homolog subfamily C member 8 OS=Mus musculus OX=10090 GN=Dnajc8 PE=1 SV=1	25.835	219	0.795752	-0.329608	0.3651	0.670284		6	10.4991	11.5675	11.2474	11.3369	11.5539	11.412
A2APX3	Cst3	Cystatin-C (Fragment) OS=Mus musculus OX=10090 GN=Cst3 PE=1 SV=1	11.141	102	1.26232	0.336076	0.1968	0.494338		6	14.2796	14.4767	14.8309	13.9026	14.3565	14.3199
A2AQN9	Gss	Glutathione synthetase (Fragment) OS=Mus musculus OX=10090 GN=Gss PE=1 SV=1	19.621	179	0.900891	-0.150576	0.7966	0.914468		6	9.29514	10.7812	10.664	9.86625	10.6124	10.7135
A2ARJ0	Stam	Signal transducing adapter molecule 1 (Fragment) OS=Mus musculus OX=10090 GN=Stam PE=1 SV=1	22.623	207	1.07248	0.100949	0.7553	0.894907		6	10.0853	10.7521	10.7857	10.0619	10.7344	10.5239
A2ATI8	Gorasp2	Golgi reassembly-stacking protein 2 OS=Mus musculus OX=10090 GN=Gorasp2 PE=1 SV=1	33.903	317	1.35241	0.435528	0.09502	0.357858		6	11.0276	11.252	11.3357	10.6753	10.5201	11.1133
A2AUR7	Rsu1	Ras suppressor protein 1 OS=Mus musculus OX=10090 GN=Rsu1 PE=1 SV=1	29.543	260	0.869466	-0.201799	0.3057	0.607742		6	11.3004	11.6409	11.756	11.5623	11.9013	11.8391
A2AVA0	Svep1	Sushi, von Willebrand factor type A, EGF and pentraxin domain-containing protein 1 OS=Mus musculus OX=10090 GN=Svep1 PE=1 SV=1	387.457	3567	1.18099	0.240001	0.2576	0.568921		6	14.5776	14.1241	14.6186	14.1117	14.379	14.1095
A2AVJ7	Rrbp1	Ribosome-binding protein 1 OS=Mus musculus OX=10090 GN=Rrbp1 PE=1 SV=1	158.396	1464	0.933366	-0.0994856	0.1504	0.446212		6	14.6424	14.4985	14.6745	14.7172	14.6756	14.7211
A2AW73	Sema6d	Semaphorin-6D OS=Mus musculus OX=10090 GN=Sema6d PE=1 SV=1	119.419	1069	0.925977	-0.110952	0.8584	0.938372		6	8.1833	10.0116	9.8156	9.47001	9.55112	9.32228
A2BFF8	Dync1i2	Cytoplasmic dynein 1 intermediate chain 2 OS=Mus musculus OX=10090 GN=Dync1i2 PE=1 SV=1	68.266	611	0.844	-0.244686	0.2769	0.59217		6	10.3836	10.5826	10.9424	10.7055	11.07	10.8671
A2CES4	Snrpb2	U2 small nuclear ribonucleoprotein B'' (Fragment) OS=Mus musculus OX=10090 GN=Snrpb2 PE=1 SV=1	16.01	143	0.938099	-0.0921879	0.5812	0.795355		6	10.4345	10.326	10.4894	10.7979	10.3272	10.4014
A2RS43	Pcdh7	Protocadherin 7 OS=Mus musculus OX=10090 GN=Pcdh7 PE=1 SV=1	116.258	1069	1.10638	0.145852	0.1866	0.487676		6	11.2446	11.1874	11.3121	10.9539	11.2455	11.1072
A2RSX9	Arfip1	ADP-ribosylation factor-interacting protein 1 OS=Mus musculus OX=10090 GN=Arfip1 PE=1 SV=1	38.416	341	0.998467	-0.00221321	0.9937	0.99713		6	8.27601	8.86681	8.48753	8.31132	8.93645	8.38923
A3KGE4	Olfm1	Noelin OS=Mus musculus OX=10090 GN=Olfm1 PE=1 SV=1	51.028	442	1.27151	0.346545	0.287	0.600501		6	8.64974	8.35079	7.79383	8.17674	7.77009	7.80789
A6PWS5	Gsn	Gelsolin (Fragment) OS=Mus musculus OX=10090 GN=Gsn PE=1 SV=1	28.06	251	0.786021	-0.34736	0.3218	0.622718		6	11.2941	12.1229	12.236	12.0738	12.3335	12.2879
A6PWZ2	Eif6	Eukaryotic translation initiation factor 6 (Fragment) OS=Mus musculus OX=10090 GN=Eif6 PE=1 SV=1	6.495	58	0.9305	-0.103923	0.7401	0.89011		6	8.21402	8.47736	8.34034	7.92581	8.52285	8.89483
B0V2W3	Zfp952	Zinc finger protein 952 (Fragment) OS=Mus musculus OX=10090 GN=Zfp952 PE=4 SV=1	16.183	141	0.978746	-0.0309936	0.9144	0.96391		6	11.129	10.5817	10.6139	11.105	10.4143	10.8984
B1ARU1	Macf1	Microtubule-actin cross-linking factor 1 OS=Mus musculus OX=10090 GN=Macf1 PE=1 SV=1	663.284	5895	1.04915	0.0692143	0.7485	0.894661		6	13.1597	12.6202	12.8853	13.0296	12.8396	12.5883
B1ATY8	Arl16	ADP-ribosylation factor-like 16 OS=Mus musculus OX=10090 GN=Arl16 PE=2 SV=1	18.788	173	1.03285	0.0466329	0.8952	0.955154		6	8.26629	8.30692	8.45748	8.46696	7.66451	8.75933
B1ATY9	Hgs	Hepatocyte growth factor-regulated tyrosine kinase substrate (Fragment) OS=Mus musculus OX=10090 GN=Hgs PE=1 SV=1	27.918	245	1.1933	0.254961	0.497	0.745837		6	10.4447	11.2886	11.1099	10.4042	11.137	10.5371
B1AU25	Aifm1	Apoptosis-inducing factor 1, mitochondrial OS=Mus musculus OX=10090 GN=Aifm1 PE=1 SV=1	66.114	608	0.749275	-0.416432	0.3194	0.620137		6	9.20978	9.18731	10.1318	9.72178	10.3134	9.743
B1AXX9	Dnaja1	DnaJ homolog subfamily A member 1 (Fragment) OS=Mus musculus OX=10090 GN=Dnaja1 PE=1 SV=1	14.349	128	0.851349	-0.232177	0.2155	0.51665		6	10.8316	10.4277	10.9132	10.9691	11.0343	10.8656
B1B1E2	Ltbp1	Latent-transforming growth factor beta-binding protein 1 (Fragment) OS=Mus musculus OX=10090 GN=Ltbp1 PE=1 SV=8	107.029	980	0.988356	-0.0168979	0.8007	0.914468		6	12.7281	12.6878	12.6118	12.6349	12.7977	12.6457
B2RXS4	Plxnb2	Plexin-B2 OS=Mus musculus OX=10090 GN=Plxnb2 PE=1 SV=1	206.23	1842	0.881158	-0.182527	0.6078	0.807853		6	9.45974	9.27555	8.60491	9.00139	9.20706	9.67934
B7FAV1	Flna	Filamin, alpha (Fragment) OS=Mus musculus OX=10090 GN=Flna PE=1 SV=1	274.628	2583	0.830082	-0.268674	0.09683	0.36094		6	16.7662	16.8078	16.9811	16.9562	17.3173	17.0875
B7ZNH7	Col14a1	Collagen alpha-1(XIV) chain OS=Mus musculus OX=10090 GN=Col14a1 PE=1 SV=1	192.755	1794	1.12579	0.170933	0.4826	0.735655		6	13.8935	14.1248	14.2382	13.5406	14.2058	13.9974
B8JJM9	C2	Complement C2 OS=Mus musculus OX=10090 GN=C2 PE=1 SV=1	54.27	483	1.04738	0.0667908	0.872	0.942364		6	10.7488	10.4665	10.6526	10.6849	9.84283	11.1399
B8JJN0	Gm20547	Predicted gene 20547 OS=Mus musculus OX=10090 GN=Gm20547 PE=3 SV=1	142.325	1276	1.12951	0.175698	0.4784	0.735655		6	12.8993	13.5177	13.3888	12.8471	13.221	13.2106
D3YU15	Ddah1	Dimethylarginine dimethylaminohydrolase 1, isoform CRA_a OS=Mus musculus OX=10090 GN=Ddah1 PE=1 SV=1	20.241	182	0.923213	-0.115264	0.277	0.59217		6	12.4074	12.4933	12.5445	12.4728	12.7531	12.5651
D3YU40	Igfbp2	Insulin-like growth factor-binding protein 2 OS=Mus musculus OX=10090 GN=Igfbp2 PE=1 SV=1	17.706	158	1.29888	0.377266	0.4347	0.720994		6	8.79471	7.55871	8.33794	7.88989	7.41536	8.25432
D3YUE2	Pcolce	Procollagen C-endopeptidase enhancer 1 OS=Mus musculus OX=10090 GN=Pcolce PE=1 SV=1	53.134	493	1.04812	0.0678107	0.7962	0.914468		6	9.95287	9.44017	9.57015	9.69587	9.84992	9.21397
D3YV69	Rab6a	Ras-related protein Rab-6A OS=Mus musculus OX=10090 GN=Rab6a PE=1 SV=1	19.962	175	1.10789	0.147821	0.4478	0.72838		6	11.2113	10.785	10.883	11.0492	10.7193	10.6674
D3YVA5	B4galt3	Beta-1,4-galactosyltransferase 3 (Fragment) OS=Mus musculus OX=10090 GN=B4galt3 PE=4 SV=1	14.816	139	0.774955	-0.367816	0.3807	0.684858		6	7.96857	9.10635	8.58467	8.96204	8.59513	9.20586
D3YW98	Vps29	Vacuolar protein sorting-associated protein 29 OS=Mus musculus OX=10090 GN=Vps29 PE=1 SV=1	10.289	91	0.996554	-0.00497987	0.9709	0.98273		6	10.4742	10.4413	10.3035	10.3495	10.6378	10.2466
D3YX34	Dctn1	Dynactin subunit 1 OS=Mus musculus OX=10090 GN=Dctn1 PE=1 SV=1	126.821	1142	0.991919	-0.0117065	0.9347	0.964557		6	11.3814	11.1152	11.2472	11.4618	11.0832	11.234
D3YZ06	Hspb1	Heat shock protein beta-1 OS=Mus musculus OX=10090 GN=Hspb1 PE=1 SV=1	16.818	147	0.770945	-0.375299	0.3296	0.632848		6	9.89155	10.7776	10.7818	10.6346	10.764	11.1783
D3YZX3	Gnb2	Guanine nucleotide-binding protein G(I)/G(S)/G(T) subunit beta-2 OS=Mus musculus OX=10090 GN=Gnb2 PE=1 SV=1	32.409	296	0.851924	-0.231203	0.3127	0.614308		6	10.6189	10.0755	10.6347	10.8089	10.5332	10.6805
D3Z0T5	Cnpy4	Protein canopy homolog 4 (Fragment) OS=Mus musculus OX=10090 GN=Cnpy4 PE=1 SV=1	18.056	160	0.963704	-0.0533383	0.7709	0.904699		6	12.0596	11.5338	11.5718	11.7459	11.7541	11.8253
D3Z0U5	Katnal2	Katanin p60 ATPase-containing subunit A-like 2 OS=Mus musculus OX=10090 GN=Katnal2 PE=4 SV=1	31.2	277	0.764634	-0.387159	0.05093	0.275983		6	10.1653	10.5149	10.4608	10.8386	10.873	10.5909
D3Z0Y2	Prdx6	Peroxiredoxin-6 OS=Mus musculus OX=10090 GN=Prdx6 PE=1 SV=1	22.494	200	0.735584	-0.443037	0.1212	0.403884		6	9.60099	10.0912	10.117	10.589	10.4628	10.0865
D3Z1M5	Spg20	Spastic paraplegia 20, spartin (Troyer syndrome) homolog (human) (Fragment) OS=Mus musculus OX=10090 GN=Spg20 PE=1 SV=1	10.458	92	0.733478	-0.447175	0.3963	0.694122		6	8.75554	7.73607	9.02609	9.4734	8.70111	8.68471
D3Z1Z8	Stmn1	Stathmin (Fragment) OS=Mus musculus OX=10090 GN=Stmn1 PE=1 SV=1	11.729	102	0.890127	-0.167917	0.7221	0.877901		6	11.6087	12.3795	12.3325	11.5509	12.6669	12.6068
D3Z2F7	Arpc3	Actin-related protein 2/3 complex subunit 3 OS=Mus musculus OX=10090 GN=Arpc3 PE=1 SV=1	18.683	161	1.16109	0.21548	0.5392	0.764743		6	10.4088	11.4817	10.8965	10.633	10.6258	10.8818
D3Z2X5	Pafah1b3	Platelet-activating factor acetylhydrolase IB subunit gamma (Fragment) OS=Mus musculus OX=10090 GN=Pafah1b3 PE=1 SV=1	15.893	143	0.801878	-0.318545	0.2737	0.590562		6	10.9879	10.3403	11.0684	11.0095	11.3176	11.025
D3Z3L7	Mfap5	Microfibrillar-associated protein 5 (Fragment) OS=Mus musculus OX=10090 GN=Mfap5 PE=1 SV=1	13.752	122	0.970521	-0.0431685	0.8939	0.954643		6	9.22745	10.0493	9.86338	9.48285	9.70567	10.0812
D3Z437	Ctsh	Pro-cathepsin H (Fragment) OS=Mus musculus OX=10090 GN=Ctsh PE=1 SV=1	22.072	198	1.0432	0.061011	0.8806	0.947399		6	12.4752	11.3129	12.0387	11.787	12.2186	11.6381
D3Z4S3	Ptrhd1	Putative peptidyl-tRNA hydrolase PTRHD1 OS=Mus musculus OX=10090 GN=Ptrhd1 PE=1 SV=1	16.037	140	0.937489	-0.0931269	0.77	0.904699		6	10.9125	10.3076	11.3066	10.8422	11.06	10.9038
D3Z4S6	Tmem132a	Transmembrane protein 132A OS=Mus musculus OX=10090 GN=Tmem132a PE=1 SV=1	74.772	687	1.16917	0.225487	0.3873	0.69127		6	9.87437	9.37396	9.46208	9.65541	9.32547	9.05308
D3Z637	Tpd52	MCG10134, isoform CRA_c OS=Mus musculus OX=10090 GN=Tpd52 PE=1 SV=1	17.603	162	1.44268	0.528754	0.05805	0.29741		6	12.9653	12.6557	12.7508	12.3615	11.9146	12.5094
D3Z6F5	Atp5a1	ATP synthase subunit alpha OS=Mus musculus OX=10090 GN=Atp5a1 PE=1 SV=1	54.595	503	1.15302	0.205422	0.4192	0.714853		6	9.17441	9.50189	9.94874	9.25217	9.38229	9.37432
D3Z6I8	Tpm3	Tropomyosin alpha-3 chain OS=Mus musculus OX=10090 GN=Tpm3 PE=1 SV=1	28.723	247	0.848112	-0.237673	0.4383	0.72304		6	14.8478	15.3816	15.4926	15.0981	15.6251	15.7118
D3Z765	Luc7l	Putative RNA-binding protein Luc7-like 1 (Fragment) OS=Mus musculus OX=10090 GN=Luc7l PE=1 SV=1	20.114	172	0.853675	-0.228242	0.2831	0.598628		6	8.83752	9.18655	9.38453	9.304	9.24505	9.54428
D3Z7H8	Cilp2	Cartilage intermediate layer protein 2 OS=Mus musculus OX=10090 GN=Cilp2 PE=1 SV=1	125.934	1162	1.11509	0.157159	0.7008	0.865282		6	10.2006	10.6348	10.7206	9.68028	10.7946	10.6097
D6RGM3	Eml2	Echinoderm microtubule-associated protein-like 2 OS=Mus musculus OX=10090 GN=Eml2 PE=1 SV=1	46.746	427	0.862241	-0.213837	0.295	0.603166		6	10.9837	10.937	10.7093	11.3767	10.8395	11.0552
D6RII3	Eml1	Echinoderm microtubule-associated protein-like 1 OS=Mus musculus OX=10090 GN=Eml1 PE=1 SV=1	76.763	699	0.977858	-0.0323029	0.8402	0.932394		6	8.37684	7.97928	7.93738	8.2144	8.0286	8.1474
E0CXD4	Pcdh1	Protocadherin 1 OS=Mus musculus OX=10090 GN=Pcdh1 PE=1 SV=1	39.089	360	1.0829	0.114901	0.4345	0.720994		6	9.71306	10.0274	9.77164	9.8721	9.55896	9.73633
E0CZD4	Actr1b	Beta-centractin (Fragment) OS=Mus musculus OX=10090 GN=Actr1b PE=1 SV=1	15.984	142	1.4235	0.509446	0.3415	0.644268		6	10.6049	9.88416	10.9821	9.41129	10.6045	9.92706
E9PV04	Gm8994	Predicted gene 8994 OS=Mus musculus OX=10090 GN=Gm8994 PE=3 SV=2	46.854	411	0.90015	-0.151762	0.5887	0.797312		6	10.937	10.192	10.8204	10.9126	10.571	10.9211
E9PVD3	Dchs1	Protocadherin-16 OS=Mus musculus OX=10090 GN=Dchs1 PE=1 SV=1	346.384	3291	1.10593	0.145262	0.389	0.69127		6	11.2915	11.1321	11.3705	10.9497	11.0267	11.382
E9PWQ3	Col6a3	Collagen, type VI, alpha 3 OS=Mus musculus OX=10090 GN=Col6a3 PE=1 SV=2	353.932	3284	1.09457	0.130359	0.6159	0.814496		6	14.7132	13.9532	14.5578	14.3534	14.3255	14.1541
E9PWT4	H2-Q7	H-2 class I histocompatibility antigen, Q7 alpha chain OS=Mus musculus OX=10090 GN=H2-Q7 PE=3 SV=2	35.182	310	1.27533	0.350872	0.1961	0.494338		6	11.4022	10.9136	11.5382	10.8787	11.1701	10.7527
E9PYA3	Hagh	Hydroxyacylglutathione hydrolase, mitochondrial (Fragment) OS=Mus musculus OX=10090 GN=Hagh PE=1 SV=1	26	237	0.662013	-0.595069	0.07699	0.327766		6	10.0421	10.5771	10.7347	10.7713	11.2141	11.1537
E9PZ00	Psap	Prosaposin OS=Mus musculus OX=10090 GN=Psap PE=1 SV=1	60.672	551	0.941749	-0.0865855	0.8193	0.9233		6	11.9254	10.8004	11.3937	11.6771	11.5121	11.19
E9PZ16	Hspg2	Basement membrane-specific heparan sulfate proteoglycan core protein OS=Mus musculus OX=10090 GN=Hspg2 PE=1 SV=1	469.785	4383	1.2163	0.282496	0.122	0.404076		6	14.84	14.7645	14.8929	14.3166	14.799	14.5344
E9PZ43	Map4	Microtubule-associated protein OS=Mus musculus OX=10090 GN=Map4 PE=1 SV=3	97.796	933	0.771764	-0.373769	0.06733	0.310817		6	10.509	10.2053	10.5922	10.7628	10.6764	10.9887
E9PZC4	Blvrb	Flavin reductase (NADPH) OS=Mus musculus OX=10090 GN=Blvrb PE=1 SV=1	13.4	120	1.12812	0.173923	0.4127	0.708966		6	12.1289	12.7685	12.5256	12.2332	12.3004	12.3676
E9Q0X4	Col16a1	Collagen alpha-1(XVI) chain OS=Mus musculus OX=10090 GN=Col16a1 PE=1 SV=1	104.678	1046	1.30807	0.387439	0.5318	0.763541		6	9.32823	8.29963	8.88996	9.24485	7.58005	8.53061
E9Q197	Glod4	Glyoxalase domain-containing protein 4 OS=Mus musculus OX=10090 GN=Glod4 PE=1 SV=1	31.207	279	1.02707	0.0385383	0.7271	0.88269		6	10.8298	10.7917	11.0379	10.8436	10.9694	10.7309
E9Q1D6	Ltbp2	Latent-transforming growth factor beta-binding protein 2 OS=Mus musculus OX=10090 GN=Ltbp2 PE=1 SV=1	190.725	1766	1.24628	0.317627	0.182	0.479409		6	11.5789	11.5918	12.0008	11.6	11.4842	11.1344
E9Q1S3	Sec23a	Protein transport protein SEC23 OS=Mus musculus OX=10090 GN=Sec23a PE=1 SV=1	82.956	736	1.04591	0.0647608	0.6075	0.807853		6	13.2366	13.1074	13.1363	13.2317	12.8786	13.1758
E9Q1T9	Cse1l	Exportin-2 OS=Mus musculus OX=10090 GN=Cse1l PE=1 SV=1	103.889	915	1.21015	0.275183	0.4173	0.712658		6	10.9463	10.022	10.9113	10.3071	10.325	10.4219
E9Q390	Myof	Myoferlin OS=Mus musculus OX=10090 GN=Myof PE=1 SV=2	233.325	2048	0.790067	-0.339953	0.3543	0.662461		6	12.8765	13.7342	13.49	13.3096	13.9584	13.8524
E9Q391	Upp1	Uridine phosphorylase 1 (Fragment) OS=Mus musculus OX=10090 GN=Upp1 PE=1 SV=1	12.386	114	1.03731	0.0528508	0.9413	0.969647		6	8.80805	7.29278	8.39971	8.92707	7.2035	8.21142
E9Q3V6	2024-09-02	Septin 2 OS=Mus musculus OX=10090 GN=Sept2 PE=1 SV=1	36.978	321	0.962078	-0.0557735	0.7769	0.907187		6	11.2707	10.9087	11.1013	11.0472	11.4472	10.9536
E9Q4Q2	Sf1	Splicing factor 1 OS=Mus musculus OX=10090 GN=Sf1 PE=1 SV=1	59.699	548	0.860768	-0.216303	0.07702	0.327766		6	10.2576	10.4527	10.3827	10.5179	10.501	10.723
E9Q561	Eif4a2	Eukaryotic initiation factor 4A-II OS=Mus musculus OX=10090 GN=Eif4a2 PE=1 SV=1	36.166	312	1.44697	0.533038	0.2027	0.500681		6	9.26456	9.12412	9.66851	8.73683	9.3926	8.32864
E9Q589	Ncam1	Neural cell adhesion molecule 1 OS=Mus musculus OX=10090 GN=Ncam1 PE=1 SV=1	80.358	725	0.930091	-0.104556	0.7834	0.909065		6	12.4532	12.7963	12.8705	12.1768	13.2956	12.9614
E9Q5B6	Hnrnpd	Heterogeneous nuclear ribonucleoprotein D0 (Fragment) OS=Mus musculus OX=10090 GN=Hnrnpd PE=1 SV=1	12.139	107	0.762145	-0.391863	0.3554	0.662761		6	10.2852	10.1147	10.8466	11.2405	10.2231	10.9585
E9Q616	Ahnak	AHNAK nucleoprotein (desmoyokin) OS=Mus musculus OX=10090 GN=Ahnak PE=1 SV=1	604.253	5656	1.09344	0.128872	0.662	0.844195		6	13.9709	14.6857	14.6705	14.0433	14.3949	14.5022
E9Q668	Sema3a	Semaphorin-3A (Fragment) OS=Mus musculus OX=10090 GN=Sema3a PE=1 SV=1	78.544	688	0.85332	-0.228842	0.7556	0.894907		6	13.4045	11.3612	11.9245	13.0613	11.9899	12.3255
E9Q6B8	Ltbp4	Latent-transforming growth factor beta-binding protein 4 OS=Mus musculus OX=10090 GN=Ltbp4 PE=1 SV=1	121.961	1147	1.43512	0.52117	0.1722	0.471421		6	9.65325	9.26933	9.92184	9.48434	9.16963	8.62694
E9Q6U4	Pfdn4	Prefoldin subunit 4 OS=Mus musculus OX=10090 GN=Pfdn4 PE=1 SV=1	14.732	130	1.26653	0.34088	0.4292	0.719585		6	12.3017	11.306	11.6626	11.7732	10.919	11.5554
E9Q706	Adcy9	Adenylate cyclase type 9 OS=Mus musculus OX=10090 GN=Adcy9 PE=1 SV=1	124.388	1116	0.556917	-0.844466	0.333	0.633379		6	11.5344	9.26915	9.67556	11.6449	10.6489	10.7188
E9Q7G0	Numa1	Nuclear mitotic apparatus protein 1 OS=Mus musculus OX=10090 GN=Numa1 PE=1 SV=1	235.63	2094	1.06156	0.0861842	0.7949	0.914468		6	10.5478	9.81496	10.485	10.5479	9.84468	10.1967
E9Q852	Afdn	Afadin OS=Mus musculus OX=10090 GN=Afdn PE=1 SV=2	204.526	1805	1.08063	0.111875	0.6175	0.814496		6	8.84502	8.94877	9.42356	8.79949	9.15908	8.92314
E9Q8N1	Ttn	Titin OS=Mus musculus OX=10090 GN=Ttn PE=1 SV=1	3716.02	33467	1.34728	0.430049	0.4617	0.732865		6	12.0511	11.8363	11.8904	11.8487	10.4632	12.1757
E9QKW2	Smoc1	SPARC-related modular calcium-binding protein 1 OS=Mus musculus OX=10090 GN=Smoc1 PE=1 SV=1	49.778	452	0.979338	-0.0301217	0.9649	0.982573		6	12.1221	13.6681	13.7627	12.4913	13.6371	13.5149
E9QMK2	Vcan	Versican core protein OS=Mus musculus OX=10090 GN=Vcan PE=1 SV=1	178.499	1615	1.3963	0.481607	0.6241	0.818155		6	14.4595	11.3675	12.6331	12.4092	12.5392	12.0669
E9QN08	Eef1d	Elongation factor 1-delta (Fragment) OS=Mus musculus OX=10090 GN=Eef1d PE=1 SV=1	27.218	245	0.939889	-0.0894372	0.6254	0.818155		6	10.2619	9.86842	10.2777	10.0212	10.3596	10.2955
E9QP46	Syne2	Nesprin-2 OS=Mus musculus OX=10090 GN=Syne2 PE=1 SV=1	782.144	6870	0.891964	-0.164943	0.5848	0.796396		6	10.1343	10.8095	10.7759	10.4518	11.0407	10.722
F2Z4A2	Copz2	Coatomer subunit zeta-2 OS=Mus musculus OX=10090 GN=Copz2 PE=1 SV=1	7.442	68	0.932515	-0.100801	0.641	0.827395		6	9.73646	9.85221	10.1907	10.0695	10.2574	9.75484
F2Z4A3	Fat1	FAT atypical cadherin 1 OS=Mus musculus OX=10090 GN=Fat1 PE=1 SV=1	506.266	4590	1.18877	0.249468	0.1738	0.471421		6	13.2158	13.1816	13.171	12.6393	13.0931	13.0876
F6Q2E3	Psmc3	26S proteasome regulatory subunit 6A (Fragment) OS=Mus musculus OX=10090 GN=Psmc3 PE=1 SV=1	22.944	203	0.886408	-0.173958	0.2342	0.545214		6	10.811	11.1452	11.0079	11.317	11.0735	11.0955
F6QTS1	Cops4	COP9 signalosome complex subunit 4 (Fragment) OS=Mus musculus OX=10090 GN=Cops4 PE=1 SV=1	29.167	253	0.820161	-0.28602	0.1856	0.487252		6	11.3785	11.075	11.2478	11.7896	11.2489	11.521
F6RPJ9	Ide	Insulin-degrading enzyme (Fragment) OS=Mus musculus OX=10090 GN=Ide PE=1 SV=1	114.262	987	0.987805	-0.0177025	0.947	0.973794		6	12.0072	11.6259	12.2998	11.8797	11.8011	12.3051
F6RUD1	Golim4	Golgi integral membrane protein 4 (Fragment) OS=Mus musculus OX=10090 GN=Golim4 PE=1 SV=1	16.62	144	1.13361	0.180923	0.5657	0.78565		6	9.4499	8.84909	9.3708	9.33033	8.61123	9.18546
F6SGT4	Exosc8	Exosome complex component RRP43 (Fragment) OS=Mus musculus OX=10090 GN=Exosc8 PE=1 SV=1	12.302	114	1.14642	0.197133	0.3804	0.684858		6	10.2013	10.5138	10.7278	10.2416	10.0842	10.5257
F6U6K2	Adamts8	A disintegrin and metalloproteinase with thrombospondin motifs 8 (Fragment) OS=Mus musculus OX=10090 GN=Adamts8 PE=4 SV=1	16.059	142	1.20357	0.267326	0.2951	0.603166		6	9.35847	8.94643	9.52556	8.94963	8.80184	9.27702
F6UD05	Adamts7	A disintegrin and metalloproteinase with thrombospondin motifs 7 OS=Mus musculus OX=10090 GN=Adamts7 PE=1 SV=2	171.576	1556	0.929293	-0.105795	0.8388	0.932394		6	9.67277	8.32988	9.63673	9.39322	9.63294	8.93061
F6X2V9	Lsm14a	Protein LSM14 homolog A (Fragment) OS=Mus musculus OX=10090 GN=Lsm14a PE=1 SV=2	31.293	287	0.84866	-0.236741	0.4636	0.73356		6	9.35761	9.40884	9.28617	9.72846	10.0049	9.02948
F6XC54	Diaph1	Protein diaphanous homolog 1 OS=Mus musculus OX=10090 GN=Diaph1 PE=1 SV=1	135.843	1220	1.08054	0.111754	0.5813	0.795355		6	10.0863	10.2136	9.72027	10.0694	9.93398	9.68158
F7ACR9	Macf1	Microtubule-actin cross-linking factor 1 (Fragment) OS=Mus musculus OX=10090 GN=Macf1 PE=1 SV=1	608.239	5333	0.820029	-0.286254	0.3894	0.69127		6	8.74588	8.48355	9.17785	9.21098	9.3882	8.66686
F7B7L8	Psmd3	26S proteasome non-ATPase regulatory subunit 3 (Fragment) OS=Mus musculus OX=10090 GN=Psmd3 PE=1 SV=1	25.469	222	0.859381	-0.21863	0.405	0.70196		6	9.52035	9.51902	9.58555	9.94709	9.29515	10.0386
F7CDT0	Ube2m	NEDD8-conjugating enzyme Ubc12 (Fragment) OS=Mus musculus OX=10090 GN=Ube2m PE=1 SV=1	19.824	171	1.04326	0.0611015	0.8111	0.91851		6	9.93593	9.33685	9.65889	9.89328	9.5255	9.32957
F8VPK5	Rock2	Rho-associated protein kinase OS=Mus musculus OX=10090 GN=Rock2 PE=1 SV=1	160.616	1388	0.922273	-0.116734	0.3705	0.676439		6	12.6096	12.2636	12.5208	12.6823	12.5483	12.5136
F8VPX1	Usp7	Ubiquitin carboxyl-terminal hydrolase 7 OS=Mus musculus OX=10090 GN=Usp7 PE=1 SV=1	128.474	1103	1.45315	0.539187	0.08114	0.332274		6	10.2742	9.95977	10.0021	9.52783	9.90978	9.18085
F8VQJ3	Lamc1	Laminin subunit gamma-1 OS=Mus musculus OX=10090 GN=Lamc1 PE=1 SV=1	177.187	1607	1.2845	0.361206	0.07001	0.315576		6	16.1862	16.0878	16.2142	15.5599	16.0516	15.7931
F8WGM8	Actg1	Actin, cytoplasmic 2 (Fragment) OS=Mus musculus OX=10090 GN=Actg1 PE=1 SV=1	11.884	105	0.831306	-0.266549	0.1662	0.466041		6	10.6918	10.3923	10.907	10.8288	10.9739	10.9881
F8WGW3	Srbd1	S1 RNA-binding domain-containing protein 1 OS=Mus musculus OX=10090 GN=Srbd1 PE=1 SV=1	110.194	981	0.791312	-0.337681	0.1619	0.460366		6	12.6374	12.267	12.0328	12.8276	12.5654	12.5573
F8WI14	Ecm1	Extracellular matrix protein 1 OS=Mus musculus OX=10090 GN=Ecm1 PE=1 SV=1	62.718	558	0.982119	-0.0260304	0.9291	0.96391		6	11.3899	10.6752	11.0013	11.4104	10.8827	10.8514
F8WID5	Tpm1	Tropomyosin alpha-1 chain OS=Mus musculus OX=10090 GN=Tpm1 PE=1 SV=1	37.413	326	0.797979	-0.325577	0.05612	0.289206		6	13.1318	12.8451	13.1493	13.2383	13.3769	13.4877
F8WIR1	Ctsd	Cathepsin D OS=Mus musculus OX=10090 GN=Ctsd PE=1 SV=2	44.215	404	1.04565	0.0644011	0.6374	0.825497		6	14.1165	13.7388	13.9248	13.9543	13.8935	13.7389
F8WIT2	Anxa6	Annexin OS=Mus musculus OX=10090 GN=Anxa6 PE=1 SV=1	75.289	667	0.861934	-0.214351	0.1056	0.379052		6	12.4232	12.2215	12.5716	12.5914	12.6507	12.6173
F8WJ30	Pfdn2	Prefoldin subunit 2 (Fragment) OS=Mus musculus OX=10090 GN=Pfdn2 PE=1 SV=1	14.31	129	0.968403	-0.0463207	0.7112	0.869743		6	9.2241	9.23368	9.56519	9.38257	9.44417	9.33519
F8WJK8	St13	Hsc70-interacting protein OS=Mus musculus OX=10090 GN=St13 PE=1 SV=1	40.539	362	0.760938	-0.394148	0.2302	0.543048		6	11.0215	10.3082	10.2223	11.1067	10.7042	10.9236
G3UVV4	Hk1	Hexokinase 1, isoform CRA_f OS=Mus musculus OX=10090 GN=Hk1 PE=1 SV=1	101.873	917	0.787025	-0.345519	0.1414	0.432405		6	13.6732	13.2043	13.358	14.015	13.6163	13.6407
G3UXZ5	Psme1	Proteasome activator complex subunit 1 (Fragment) OS=Mus musculus OX=10090 GN=Psme1 PE=1 SV=1	27.411	238	0.751357	-0.41243	0.0532	0.281235		6	11.654	11.1818	11.3496	11.8763	11.8645	11.682
G3UY13	Il1rap	Interleukin-1 receptor accessory protein OS=Mus musculus OX=10090 GN=Il1rap PE=1 SV=1	39.882	346	1.20844	0.273151	0.1783	0.476696		6	13.0824	13.2799	13.3614	12.6769	13.1176	13.1098
G3UZ28	Psmd11	26S proteasome non-ATPase regulatory subunit 11 (Fragment) OS=Mus musculus OX=10090 GN=Psmd11 PE=1 SV=1	10.604	95	0.853593	-0.22838	0.1807	0.479409		6	9.44868	9.18304	9.65754	9.70725	9.59714	9.67
G3UZ60	Gm49325	Predicted gene, 49325 OS=Mus musculus OX=10090 GN=Gm49325 PE=4 SV=1	8.602	75	0.879148	-0.185823	0.4654	0.735408		6	11.5521	11.9035	12.113	11.7182	12.2262	12.1816
G3X8T9	Serpina3n	Serine (Or cysteine) peptidase inhibitor, clade A, member 3N, isoform CRA_a OS=Mus musculus OX=10090 GN=Serpina3n PE=1 SV=1	46.766	418	1.22966	0.298261	0.1561	0.451603		6	13.0958	12.6668	12.9329	12.8306	12.4526	12.5176
G3X9F5	Tll1	Metalloendopeptidase OS=Mus musculus OX=10090 GN=Tll1 PE=1 SV=1	114.549	1013	1.39313	0.478325	0.0677	0.310817		6	13.5343	13.4567	13.8038	12.874	13.423	13.0629
G3X9I1	Fam3c	DNA segment, Chr 6, Wayne State University 176, expressed, isoform CRA_a OS=Mus musculus OX=10090 GN=Fam3c PE=1 SV=1	21.487	197	1.28336	0.35993	0.1822	0.479409		6	12.599	12.7292	12.7343	12.3964	12.6675	11.9188
G3X9T8	Cp	Ceruloplasmin OS=Mus musculus OX=10090 GN=Cp PE=1 SV=1	121.08	1060	1.17983	0.238582	0.5259	0.761671		6	14.8844	14.0259	14.4756	14.6914	14.0664	13.9124
G5E884	Pak1	Non-specific serine/threonine protein kinase OS=Mus musculus OX=10090 GN=Pak1 PE=1 SV=1	60.608	544	0.799214	-0.323347	0.09465	0.357858		6	9.6023	9.69411	10.0245	10.2207	10.107	9.96332
G5E899	Serpine1	Plasminogen activator inhibitor 1 OS=Mus musculus OX=10090 GN=Serpine1 PE=1 SV=1	45.044	402	0.881775	-0.181517	0.6469	0.83132		6	14.2406	15.1459	14.9347	14.4805	15.2969	15.0884
G5E8R1	Tpm1	Tropomyosin 1, alpha, isoform CRA_j OS=Mus musculus OX=10090 GN=Tpm1 PE=1 SV=1	28.557	248	0.900714	-0.150859	0.3875	0.69127		6	10.7294	11.2015	11.1709	11.1227	11.2244	11.2073
G5E924	Hnrnpl	Heterogeneous nuclear ribonucleoprotein L (Fragment) OS=Mus musculus OX=10090 GN=Hnrnpl PE=1 SV=1	66.933	615	1.14381	0.193842	0.6363	0.825497		6	8.98682	9.35652	10.18	9.58923	9.21904	9.13354
H3BIX4	Nptn	Neuroplastin (Fragment) OS=Mus musculus OX=10090 GN=Nptn PE=1 SV=1	24.405	221	0.987626	-0.0179631	0.9363	0.965352		6	12.0016	12.0196	12.4293	11.8831	12.431	12.1902
H3BJW0	Ccn2	CCN family member 2 OS=Mus musculus OX=10090 GN=Ccn2 PE=1 SV=1	31.508	293	1.16356	0.218544	0.4719	0.735655		6	12.7989	12.4078	13.2675	12.5687	12.8281	12.4218
H3BKM0	Ap2b1	AP complex subunit beta OS=Mus musculus OX=10090 GN=Ap2b1 PE=1 SV=1	101.363	913	1.00483	0.00695732	0.98	0.986788		6	11.1306	10.8384	10.7276	11.2647	10.9444	10.4667
H3BL26	Tspan6	Tetraspanin-6 (Fragment) OS=Mus musculus OX=10090 GN=Tspan6 PE=1 SV=8	18.66	166	1.05738	0.0804967	0.8144	0.920351		6	8.96408	8.23488	9.09664	8.58895	9.02785	8.43731
H3BLB7	Igfbp4	Insulin-like growth factor-binding protein 4 OS=Mus musculus OX=10090 GN=Igfbp4 PE=1 SV=1	18.052	161	0.859585	-0.218288	0.3977	0.695526		6	10.7139	10.864	11.4303	11.1302	11.1627	11.3703
H7BWX1	Pfdn5	Prefoldin subunit 5 OS=Mus musculus OX=10090 GN=Pfdn5 PE=1 SV=1	8.258	73	0.895594	-0.159084	0.5527	0.776457		6	8.54986	9.24191	9.09747	8.88549	9.31716	9.16384
J3QJV7	Rabep1	Rab GTPase-binding effector protein 1 OS=Mus musculus OX=10090 GN=Rabep1 PE=1 SV=1	89.828	778	1.2827	0.359187	0.3908	0.69127		6	8.96144	9.77995	9.47801	8.65329	9.60628	8.88227
J3QQ30	Pitpna	Phosphatidylinositol transfer protein alpha isoform OS=Mus musculus OX=10090 GN=Pitpna PE=1 SV=1	31.837	271	0.924637	-0.11304	0.4717	0.735655		6	10.419	10.7411	10.8015	10.841	10.85	10.6099
L7N249	Gm3415	Predicted gene 3415 OS=Mus musculus OX=10090 GN=Gm3415 PE=4 SV=1	34.905	307	1.14461	0.194862	0.5236	0.759285		6	11.6634	10.8203	11.0271	11.2084	10.8677	10.8502
M0QWF0	Zfp207	Zinc finger protein 207 (Fragment) OS=Mus musculus OX=10090 GN=Zfp207 PE=1 SV=1	35.184	342	1.28588	0.362755	0.161	0.460057		6	10.2832	10.0271	10.5691	10.2034	9.86036	9.7274
O08532	Cacna2d1	Voltage-dependent calcium channel subunit alpha-2/delta-1 OS=Mus musculus OX=10090 GN=Cacna2d1 PE=1 SV=1	124.63	1103	1.12766	0.173335	0.5125	0.751624		6	9.41175	9.52371	9.03945	9.28015	9.40083	8.77392
O08538	Angpt1	Angiopoietin-1 OS=Mus musculus OX=10090 GN=Angpt1 PE=1 SV=2	57.519	498	1.09273	0.127937	0.7693	0.904699		6	14.9355	13.7661	14.5321	14.59	14.4036	13.8563
O08547	Sec22b	Vesicle-trafficking protein SEC22b OS=Mus musculus OX=10090 GN=Sec22b PE=1 SV=3	24.741	215	0.621086	-0.687136	0.3021	0.606393		6	10.2687	8.4233	9.56514	10.3985	9.67814	10.2418
O08553	Dpysl2	Dihydropyrimidinase-related protein 2 OS=Mus musculus OX=10090 GN=Dpysl2 PE=1 SV=2	62.278	572	0.990262	-0.0141185	0.9214	0.96391		6	13.9704	14.237	14.331	14.159	14.3462	14.0756
O08583	Alyref	THO complex subunit 4 OS=Mus musculus OX=10090 GN=Alyref PE=1 SV=3	26.94	255	0.960304	-0.0584373	0.8418	0.932394		6	11.808	12.592	12.3685	12.0703	12.5712	12.3022
O08710	Tg	Thyroglobulin OS=Mus musculus OX=10090 GN=Tg PE=1 SV=3	304.473	2766	1.24057	0.311007	0.4102	0.706759		6	8.29467	9.10179	8.75548	7.91717	8.66851	8.63324
O08749	Dld	Dihydrolipoyl dehydrogenase, mitochondrial OS=Mus musculus OX=10090 GN=Dld PE=1 SV=2	54.272	509	0.837991	-0.254993	0.02027	0.212001		6	12.6916	12.8024	12.8217	12.9239	13.0447	13.112
O08797	Serpinb9	SPI6 OS=Mus musculus OX=10090 GN=Serpinb9 PE=1 SV=1	42.259	374	0.360437	-1.47218	0.08568	0.3412		6	7.3042	8.38855	9.3432	9.28482	9.99621	10.1715
O09118	Ntn1	Netrin-1 OS=Mus musculus OX=10090 GN=Ntn1 PE=1 SV=3	67.81	604	1.76282	0.817882	0.1296	0.412945		6	11.5033	11.7544	12.2296	10.3992	11.6864	10.948
O09159	Man2b1	Lysosomal alpha-mannosidase OS=Mus musculus OX=10090 GN=Man2b1 PE=1 SV=4	114.648	1013	1.43679	0.522853	0.0723	0.318503		6	9.21085	8.60978	8.54078	8.25612	8.20943	8.32729
O35375	Nrp2	Neuropilin-2 OS=Mus musculus OX=10090 GN=Nrp2 PE=1 SV=2	104.631	931	0.938854	-0.0910271	0.479	0.735655		6	13.0502	13.1496	13.0676	13.0593	13.076	13.4052
O35593	Psmd14	26S proteasome non-ATPase regulatory subunit 14 OS=Mus musculus OX=10090 GN=Psmd14 PE=1 SV=2	34.577	310	0.77481	-0.368086	0.3583	0.66428		6	10.8509	9.65939	10.3003	10.7879	10.4891	10.6379
O35658	C1qbp	Complement component 1 Q subcomponent-binding protein, mitochondrial OS=Mus musculus OX=10090 GN=C1qbp PE=1 SV=1	31.013	278	0.898662	-0.15415	0.5207	0.758865		6	10.5204	10.4775	10.28	10.6964	10.8648	10.1791
O35857	Timm44	Mitochondrial import inner membrane translocase subunit TIM44 OS=Mus musculus OX=10090 GN=Timm44 PE=1 SV=2	51.091	452	1.04916	0.0692392	0.9162	0.96391		6	12.5047	12.2257	12.5071	11.7332	11.7321	13.5645
O35887	Calu	Calumenin OS=Mus musculus OX=10090 GN=Calu PE=1 SV=1	37.064	315	1.11968	0.163088	0.1285	0.410565		6	15.3684	15.2717	15.4458	15.1257	15.3364	15.1345
O54724	Cavin1	Caveolae-associated protein 1 OS=Mus musculus OX=10090 GN=Cavin1 PE=1 SV=1	43.954	392	1.52625	0.609989	0.0504	0.275983		6	10.6689	10.2519	10.5168	9.69552	10.2362	9.6759
O54782	Man2b2	Epididymis-specific alpha-mannosidase OS=Mus musculus OX=10090 GN=Man2b2 PE=1 SV=2	115.61	1018	1.26634	0.340667	0.3025	0.606393		6	10.4238	9.68015	9.71777	9.41752	9.9116	9.47057
O54998	Fkbp7	Peptidyl-prolyl cis-trans isomerase FKBP7 OS=Mus musculus OX=10090 GN=Fkbp7 PE=1 SV=1	24.913	218	1.06722	0.0938528	0.528	0.762732		6	12.18	12.0332	12.2401	11.8597	12.278	12.0341
O55029	Copb2	Coatomer subunit beta' OS=Mus musculus OX=10090 GN=Copb2 PE=1 SV=2	102.449	905	0.902589	-0.14786	0.7029	0.865912		6	12.308	11.121	11.8576	12.1146	11.8078	11.8079
O55183	Stc1	Stanniocalcin-1 OS=Mus musculus OX=10090 GN=Stc1 PE=2 SV=1	27.48	247	1.35808	0.441564	0.4115	0.70795		6	9.2276	9.79745	9.77866	9.5626	9.64432	8.27209
O55234	Psmb5	Proteasome subunit beta type-5 OS=Mus musculus OX=10090 GN=Psmb5 PE=1 SV=3	28.532	264	1.03164	0.0449346	0.7541	0.894907		6	13.0276	12.8191	13.0005	12.6705	13.0272	13.0148
O70310	Nmt1	Glycylpeptide N-tetradecanoyltransferase 1 OS=Mus musculus OX=10090 GN=Nmt1 PE=1 SV=1	56.888	496	0.605591	-0.723585	0.07805	0.327766		6	9.28905	8.25062	8.81379	9.44948	9.43588	9.63886
O70400	Pdlim1	PDZ and LIM domain protein 1 OS=Mus musculus OX=10090 GN=Pdlim1 PE=1 SV=4	35.774	327	0.921836	-0.117418	0.6903	0.862018		6	9.51961	10.1385	10.3707	10.0669	9.98691	10.3273
O70475	Ugdh	UDP-glucose 6-dehydrogenase OS=Mus musculus OX=10090 GN=Ugdh PE=1 SV=1	54.832	493	0.87798	-0.18774	0.5686	0.788179		6	9.73372	9.33624	9.64521	10.314	9.4585	9.50587
O88200	Clec11a	C-type lectin domain family 11 member A OS=Mus musculus OX=10090 GN=Clec11a PE=1 SV=1	36.451	328	0.81195	-0.300537	0.4374	0.72304		6	11.5399	12.1176	12.1921	11.8019	12.7688	12.1806
O88207	Col5a1	Collagen alpha-1(V) chain OS=Mus musculus OX=10090 GN=Col5a1 PE=1 SV=2	183.677	1838	1.07387	0.102818	0.596	0.798558		6	14.7709	15.0372	15.0723	14.5703	14.9178	15.0839
O88322	Nid2	Nidogen-2 OS=Mus musculus OX=10090 GN=Nid2 PE=1 SV=2	153.913	1403	1.26318	0.337057	0.3403	0.644268		6	14.5831	15.3232	15.5491	14.6727	15.0304	14.7412
O88325	Naglu	Alpha-N-acetylglucosaminidase OS=Mus musculus OX=10090 GN=Naglu PE=1 SV=1	82.596	739	1.26263	0.336436	0.09592	0.358698		6	10.7964	10.494	10.4669	10.3113	10.4077	10.029
O88456	Capns1	Calpain small subunit 1 OS=Mus musculus OX=10090 GN=Capns1 PE=1 SV=1	28.463	269	0.733848	-0.446448	0.205	0.502093		6	9.29251	8.35493	8.88302	9.49097	9.08819	9.29065
O88531	Ppt1	Palmitoyl-protein thioesterase 1 OS=Mus musculus OX=10090 GN=Ppt1 PE=1 SV=2	34.49	306	0.941092	-0.0875924	0.667	0.84871		6	12.5249	12.0972	12.1364	12.4702	12.4719	12.0793
O88543	Cops3	COP9 signalosome complex subunit 3 OS=Mus musculus OX=10090 GN=Cops3 PE=1 SV=3	47.832	423	1.39694	0.482272	0.1086	0.380935		6	11.2417	11.2196	11.7615	11.1553	10.986	10.6347
O88569	Hnrnpa2b1	Heterogeneous nuclear ribonucleoproteins A2/B1 OS=Mus musculus OX=10090 GN=Hnrnpa2b1 PE=1 SV=2	37.403	353	0.876164	-0.190727	0.2841	0.599652		6	14.5964	14.9797	15.03	14.9293	15.1743	15.0746
O88653	Lamtor3	Ragulator complex protein LAMTOR3 OS=Mus musculus OX=10090 GN=Lamtor3 PE=1 SV=1	13.553	124	0.764229	-0.387922	0.1742	0.471421		6	7.92063	8.63978	8.14771	8.48542	8.82042	8.56605
O88952	Lin7c	Protein lin-7 homolog C OS=Mus musculus OX=10090 GN=Lin7c PE=1 SV=2	21.834	197	0.860188	-0.217277	0.1013	0.370478		6	11.2985	11.4642	11.4645	11.7682	11.6405	11.4703
O89023	Tpp1	Tripeptidyl-peptidase 1 OS=Mus musculus OX=10090 GN=Tpp1 PE=1 SV=2	61.342	562	1.483	0.568518	0.2907	0.601573		6	9.48915	8.06834	9.36748	8.59644	8.22193	8.40104
O89079	Cope	Coatomer subunit epsilon OS=Mus musculus OX=10090 GN=Cope PE=1 SV=3	34.567	308	1.29944	0.377893	0.5083	0.749833		6	12.561	13.2861	13.3595	11.7896	13.2406	13.0427
P01027	C3	Complement C3 OS=Mus musculus OX=10090 GN=C3 PE=1 SV=3	186.484	1663	1.35607	0.43943	0.05936	0.298219		6	16.5157	16.787	16.8963	16.0628	16.4905	16.3274
P02463	Col4a1	Collagen alpha-1(IV) chain OS=Mus musculus OX=10090 GN=Col4a1 PE=1 SV=4	160.679	1669	1.2013	0.264593	0.4634	0.73356		6	13.786	14.6104	14.637	13.7413	14.2429	14.2554
P02468	Lamc1	Laminin subunit gamma-1 OS=Mus musculus OX=10090 GN=Lamc1 PE=1 SV=2	177.299	1607	1.12182	0.165842	0.6177	0.814496		6	12.1453	12.0098	12.3089	11.4862	12.5063	11.974
P02469	Lamb1	Laminin subunit beta-1 OS=Mus musculus OX=10090 GN=Lamb1 PE=1 SV=3	197.09	1786	1.16107	0.215454	0.2983	0.604598		6	15.657	15.3829	15.6939	15.1887	15.6641	15.2347
P03958	Ada	Adenosine deaminase OS=Mus musculus OX=10090 GN=Ada PE=1 SV=3	39.992	352	0.984829	-0.0220553	0.9147	0.96391		6	10.2189	10.0995	10.3566	10.4188	10.4322	9.89007
P04117	Fabp4	Fatty acid-binding protein, adipocyte OS=Mus musculus OX=10090 GN=Fabp4 PE=1 SV=3	14.65	132	1.27484	0.35032	0.4237	0.716225		6	13.7666	12.9456	13.5659	13.6717	12.6551	12.9003
P04202	Tgfb1	Transforming growth factor beta-1 proprotein OS=Mus musculus OX=10090 GN=Tgfb1 PE=1 SV=1	44.31	390	1.05799	0.0813254	0.6808	0.855968		6	10.6409	11.2131	10.736	10.7271	10.8795	10.7395
P04925	Prnp	Major prion protein OS=Mus musculus OX=10090 GN=Prnp PE=1 SV=2	27.977	254	1.05457	0.0766508	0.3792	0.684798		6	13.5026	13.4444	13.5428	13.2986	13.5483	13.413
P05063	Aldoc	Fructose-bisphosphate aldolase C OS=Mus musculus OX=10090 GN=Aldoc PE=1 SV=4	39.395	363	0.899969	-0.152053	0.3578	0.66428		6	12.1446	11.8822	11.7391	12.2137	12.0903	11.918
P05064	Aldoa	Fructose-bisphosphate aldolase A OS=Mus musculus OX=10090 GN=Aldoa PE=1 SV=2	39.356	364	0.659783	-0.599936	0.06637	0.310507		6	14.0652	13.4518	13.6565	14.6383	14.1429	14.1921
P05201	Got1	Aspartate aminotransferase, cytoplasmic OS=Mus musculus OX=10090 GN=Got1 PE=1 SV=3	46.248	413	0.847956	-0.237939	0.1342	0.420493		6	13.311	13.551	13.6746	13.6954	13.6681	13.8869
P05202	Got2	Aspartate aminotransferase, mitochondrial OS=Mus musculus OX=10090 GN=Got2 PE=1 SV=1	47.411	430	0.809336	-0.305189	0.153	0.447083		6	14.1044	13.9519	13.903	14.1864	14.0783	14.6102
P05622	Pdgfrb	Platelet-derived growth factor receptor beta OS=Mus musculus OX=10090 GN=Pdgfrb PE=1 SV=2	122.79	1098	1.15281	0.205151	0.2108	0.507819		6	10.4784	10.6256	10.9032	10.4652	10.5654	10.3611
P07141	Csf1	Macrophage colony-stimulating factor 1 OS=Mus musculus OX=10090 GN=Csf1 PE=1 SV=2	60.649	552	0.722978	-0.467977	0.7036	0.865912		6	12.8125	9.01806	11.6257	11.5697	12.0474	11.2431
P07356	Anxa2	Annexin A2 OS=Mus musculus OX=10090 GN=Anxa2 PE=1 SV=2	38.676	339	1.15724	0.210689	0.1691	0.46741		6	13.3792	13.6841	13.7357	13.2963	13.4975	13.3731
P07628	Klk1b8	Kallikrein 1-related peptidase b8 OS=Mus musculus OX=10090 GN=Klk1b8 PE=2 SV=1	28.531	261	1.12995	0.176257	0.3917	0.69127		6	9.24538	9.73138	9.51545	9.41015	9.0868	9.46648
P07901	Hsp90aa1	Heat shock protein HSP 90-alpha OS=Mus musculus OX=10090 GN=Hsp90aa1 PE=1 SV=4	84.788	733	0.954715	-0.0668581	0.9339	0.964557		6	15.1175	12.5606	13.6216	14.0885	13.8563	13.5555
P08030	Aprt	Adenine phosphoribosyltransferase OS=Mus musculus OX=10090 GN=Aprt PE=1 SV=2	19.724	180	0.692839	-0.529408	0.08016	0.33129		6	12.1104	11.655	11.8925	12.7254	12.0849	12.4359
P08113	Hsp90b1	Endoplasmin OS=Mus musculus OX=10090 GN=Hsp90b1 PE=1 SV=2	92.476	802	1.03229	0.0458518	0.9522	0.97569		6	11.7637	9.3414	10.078	10.428	10.3412	10.2764
P08121	Col3a1	Collagen alpha-1(III) chain OS=Mus musculus OX=10090 GN=Col3a1 PE=1 SV=4	138.943	1464	1.1259	0.171075	0.2561	0.567322		6	16.7927	16.6628	16.9397	16.4248	16.7183	16.7389
P08122	Col4a2	Collagen alpha-2(IV) chain OS=Mus musculus OX=10090 GN=Col4a2 PE=1 SV=4	167.325	1707	1.15958	0.213598	0.5795	0.795355		6	16.0157	16.6633	16.7754	15.7612	16.6448	16.4076
P08207	S100a10	Protein S100-A10 OS=Mus musculus OX=10090 GN=S100a10 PE=1 SV=2	11.186	97	1.39437	0.479614	0.3034	0.606393		6	10.5801	11.4007	11.5011	10.121	10.8906	11.0316
P08226	Apoe	Apolipoprotein E OS=Mus musculus OX=10090 GN=Apoe PE=1 SV=2	35.867	311	1.40813	0.49378	0.295	0.603166		6	14.0046	14.9628	14.7886	13.5408	14.4956	14.2384
P08228	Sod1	Superoxide dismutase [Cu-Zn] OS=Mus musculus OX=10090 GN=Sod1 PE=1 SV=2	15.943	154	0.816151	-0.293092	0.192	0.493441		6	12.1155	12.7538	12.3548	12.7002	12.7306	12.6725
P09103	P4hb	Protein disulfide-isomerase OS=Mus musculus OX=10090 GN=P4hb PE=1 SV=2	57.058	509	0.920067	-0.120189	0.6703	0.85122		6	15.2729	15.9328	15.6881	15.4579	16.0716	15.7249
P09405	Ncl	Nucleolin OS=Mus musculus OX=10090 GN=Ncl PE=1 SV=2	76.723	707	1.0216	0.0308308	0.9114	0.96391		6	9.00661	8.27294	9.04777	8.76751	8.84539	8.62194
P09528	Fth1	Ferritin heavy chain OS=Mus musculus OX=10090 GN=Fth1 PE=1 SV=2	21.067	182	1.14956	0.201077	0.351	0.658408		6	10.5403	10.2909	10.8343	10.1661	10.5404	10.3559
P0DP28	Calm3	Calmodulin-3 OS=Mus musculus OX=10090 GN=Calm3 PE=1 SV=1	16.838	149	0.795458	-0.330142	0.2619	0.572756		6	12.8105	13.4518	13.3132	13.2032	13.6371	13.7255
P10107	Anxa1	Annexin A1 OS=Mus musculus OX=10090 GN=Anxa1 PE=1 SV=2	38.734	346	0.925241	-0.112099	0.7386	0.89011		6	14.723	14.0265	14.3481	14.8311	14.5835	14.0193
P10126	Eef1a1	Elongation factor 1-alpha 1 OS=Mus musculus OX=10090 GN=Eef1a1 PE=1 SV=3	50.114	462	0.84649	-0.240434	0.08083	0.332174		6	14.4339	14.3766	14.3195	14.5744	14.4727	14.8042
P10493	Nid1	Nidogen-1 OS=Mus musculus OX=10090 GN=Nid1 PE=1 SV=2	136.538	1245	1.27269	0.347885	0.06815	0.310817		6	15.9191	16.1534	16.0885	15.5098	15.9285	15.679
P10605	Ctsb	Cathepsin B OS=Mus musculus OX=10090 GN=Ctsb PE=1 SV=2	37.28	339	1.09816	0.135082	0.4593	0.732738		6	14.1785	13.682	13.7466	13.8239	13.7427	13.6353
P11087	Col1a1	Collagen alpha-1(I) chain OS=Mus musculus OX=10090 GN=Col1a1 PE=1 SV=4	138.032	1453	1.05869	0.0822786	0.8544	0.9383		6	17.3394	18.2879	18.4007	17.4327	18.2618	18.0866
P11152	Lpl	Lipoprotein lipase OS=Mus musculus OX=10090 GN=Lpl PE=1 SV=3	53.109	474	1.33796	0.420033	0.2334	0.545214		6	13.2342	12.3976	12.8927	12.7024	12.4625	12.0995
P11499	Hsp90ab1	Heat shock protein HSP 90-beta OS=Mus musculus OX=10090 GN=Hsp90ab1 PE=1 SV=3	83.281	724	0.924652	-0.113018	0.803	0.914468		6	13.5764	12.1547	12.6031	13.0115	12.8169	12.845
P11983	Tcp1	T-complex protein 1 subunit alpha OS=Mus musculus OX=10090 GN=Tcp1 PE=1 SV=3	60.449	556	0.697736	-0.519247	0.08033	0.33129		6	12.818	12.2847	12.5762	13.3319	13.1249	12.7798
P12382	Pfkl	ATP-dependent 6-phosphofructokinase, liver type OS=Mus musculus OX=10090 GN=Pfkl PE=1 SV=4	85.36	780	0.707456	-0.499288	0.2498	0.565209		6	12.0835	11.208	11.1288	12.3648	11.6447	11.9086
P12960	Cntn1	Contactin-1 OS=Mus musculus OX=10090 GN=Cntn1 PE=1 SV=1	113.388	1020	1.1329	0.180017	0.05858	0.298216		6	10.1444	10.2166	10.2919	10.1434	9.96773	10.0017
P13020	Gsn	Gelsolin OS=Mus musculus OX=10090 GN=Gsn PE=1 SV=3	85.942	780	1.03723	0.0527358	0.7156	0.872616		6	11.4153	11.094	11.273	11.3649	11.0289	11.2302
P14069	S100a6	Protein S100-A6 OS=Mus musculus OX=10090 GN=S100a6 PE=1 SV=3	10.051	89	0.70029	-0.513975	0.4459	0.72838		6	12.234	14.0222	13.2282	13.2624	13.4572	14.3068
P14733	Lmnb1	Lamin-B1 OS=Mus musculus OX=10090 GN=Lmnb1 PE=1 SV=3	66.786	588	0.815095	-0.29496	0.3735	0.67872		6	11.2829	11.9286	12.015	11.7052	12.0697	12.3365
P14869	Rplp0	60S acidic ribosomal protein P0 OS=Mus musculus OX=10090 GN=Rplp0 PE=1 SV=3	34.216	317	0.905067	-0.143904	0.3299	0.632848		6	11.5418	11.3778	11.7278	11.6137	11.8559	11.6095
P14901	Hmox1	Heme oxygenase 1 OS=Mus musculus OX=10090 GN=Hmox1 PE=1 SV=1	32.929	289	0.79432	-0.332207	0.2901	0.601573		6	10.418	10.246	10.4302	11.2098	10.3174	10.5636
P15116	Cdh2	Cadherin-2 OS=Mus musculus OX=10090 GN=Cdh2 PE=1 SV=2	99.796	906	0.812814	-0.299003	0.195	0.494338		6	13.0287	12.7916	13.1923	13.4323	13.4793	12.9981
P15532	Nme1	Nucleoside diphosphate kinase A OS=Mus musculus OX=10090 GN=Nme1 PE=1 SV=1	17.208	152	1.14879	0.20012	0.5528	0.776457		6	8.15237	7.73581	8.24961	8.19214	8.02257	7.32272
P16045	Lgals1	Galectin-1 OS=Mus musculus OX=10090 GN=Lgals1 PE=1 SV=3	14.866	135	0.895819	-0.158721	0.4922	0.741488		6	14.4987	14.9676	15.0482	14.7997	15.2195	14.9715
P16125	Ldhb	L-lactate dehydrogenase B chain OS=Mus musculus OX=10090 GN=Ldhb PE=1 SV=2	36.572	334	0.818528	-0.288896	0.06489	0.310245		6	12.1365	11.8098	12.1638	12.3028	12.3312	12.3429
P16406	Enpep	Glutamyl aminopeptidase OS=Mus musculus OX=10090 GN=Enpep PE=1 SV=1	107.956	945	0.950419	-0.0733647	0.8269	0.928157		6	14.0933	13.507	13.6026	14.3201	13.5753	13.5275
P16675	Ctsa	Lysosomal protective protein OS=Mus musculus OX=10090 GN=Ctsa PE=1 SV=1	53.844	474	1.29672	0.37487	0.1283	0.410565		6	13.5892	14.1467	14.1422	13.4732	13.6966	13.5836
P17125	Tgfb3	Transforming growth factor beta-3 proprotein OS=Mus musculus OX=10090 GN=Tgfb3 PE=1 SV=1	46.885	410	0.77416	-0.369296	0.679	0.855555		6	9.77769	11.5193	11.4897	10.1311	12.0943	11.6692
P17426	Ap2a1	AP-2 complex subunit alpha-1 OS=Mus musculus OX=10090 GN=Ap2a1 PE=1 SV=1	107.664	977	0.828499	-0.271429	0.3084	0.609982		6	9.56506	10.1184	10.312	10.2067	10.2048	10.3982
P17427	Ap2a2	AP-2 complex subunit alpha-2 OS=Mus musculus OX=10090 GN=Ap2a2 PE=1 SV=2	104.017	938	0.915456	-0.127437	0.6443	0.829813		6	12.0393	11.2273	11.6201	11.9401	11.5878	11.7412
P17439	Gba	Lysosomal acid glucosylceramidase OS=Mus musculus OX=10090 GN=Gba PE=1 SV=1	57.622	515	1.12905	0.175114	0.4677	0.735655		6	9.30526	9.70142	9.81267	9.46588	9.68076	9.14738
P17918	Pcna	Proliferating cell nuclear antigen OS=Mus musculus OX=10090 GN=Pcna PE=1 SV=2	28.785	261	0.902205	-0.148473	0.6738	0.851897		6	8.74639	8.90491	9.54757	9.3166	9.52987	8.79781
P18406	Ccn1	CCN family member 1 OS=Mus musculus OX=10090 GN=Ccn1 PE=1 SV=1	41.709	379	1.18828	0.24888	0.7396	0.89011		6	7.21012	9.25038	8.37063	7.77398	7.54828	8.76223
P19324	Serpinh1	Serpin H1 OS=Mus musculus OX=10090 GN=Serpinh1 PE=1 SV=3	46.534	417	0.930641	-0.103704	0.5207	0.758865		6	14.8676	14.6031	14.8784	15.0172	14.9894	14.6537
P20029	Hspa5	Endoplasmic reticulum chaperone BiP OS=Mus musculus OX=10090 GN=Hspa5 PE=1 SV=3	72.422	655	1.01563	0.0223808	0.8306	0.929728		6	16.3111	16.284	16.4846	16.3279	16.4724	16.2123
P20060	Hexb	Beta-hexosaminidase subunit beta OS=Mus musculus OX=10090 GN=Hexb PE=1 SV=2	61.116	536	1.09228	0.127348	0.4811	0.735655		6	13.0697	12.8505	12.9307	12.7135	13.1217	12.6337
P20108	Prdx3	Thioredoxin-dependent peroxide reductase, mitochondrial OS=Mus musculus OX=10090 GN=Prdx3 PE=1 SV=1	28.127	257	0.608998	-0.715491	0.1916	0.493441		6	8.47779	8.92399	9.93535	9.90515	10.0363	9.54219
P20152	Vim	Vimentin OS=Mus musculus OX=10090 GN=Vim PE=1 SV=3	53.688	466	0.971085	-0.0423302	0.9302	0.964191		6	15.9228	17.1441	17.0296	16.2793	16.9089	17.0352
P20722	Bmp6	Bone morphogenetic protein 6 OS=Mus musculus OX=10090 GN=Bmp6 PE=1 SV=2	56.432	510	1.06586	0.0920125	0.789	0.911459		6	9.22016	9.32801	9.19691	9.10273	9.73382	8.63249
P21956	Mfge8	Lactadherin OS=Mus musculus OX=10090 GN=Mfge8 PE=1 SV=3	51.241	463	1.31373	0.393664	0.1692	0.46741		6	12.185	12.3008	12.5403	11.625	12.3433	11.8768
P22005	Penk	Proenkephalin-A OS=Mus musculus OX=10090 GN=Penk PE=1 SV=2	31.004	268	1.05357	0.0752854	0.7393	0.89011		6	13.7421	13.1569	13.4312	13.1196	13.5314	13.4534
P22892	Ap1g1	AP-1 complex subunit gamma-1 OS=Mus musculus OX=10090 GN=Ap1g1 PE=1 SV=3	91.35	822	0.908885	-0.13783	0.4512	0.729827		6	9.76245	10.0277	10.004	10.0715	9.82232	10.3139
P23116	Eif3a	Eukaryotic translation initiation factor 3 subunit A OS=Mus musculus OX=10090 GN=Eif3a PE=1 SV=5	161.936	1344	0.825378	-0.276873	0.4157	0.712016		6	10.3425	9.30166	9.94162	10.2058	10.0819	10.1287
P23780	Glb1	Beta-galactosidase OS=Mus musculus OX=10090 GN=Glb1 PE=1 SV=1	73.121	647	1.09082	0.125419	0.4533	0.731348		6	11.4842	11.1231	11.0199	11.1712	10.9822	11.0976
P24270	Cat	Catalase OS=Mus musculus OX=10090 GN=Cat PE=1 SV=4	59.795	527	1.03357	0.0476324	0.8683	0.941002		6	11.5199	10.7271	11.337	11.3356	11.1905	10.915
P24369	Ppib	Peptidyl-prolyl cis-trans isomerase B OS=Mus musculus OX=10090 GN=Ppib PE=1 SV=2	23.713	216	0.847747	-0.238295	0.1658	0.466041		6	14.005	14.0606	14.3208	14.2617	14.5706	14.2691
P24527	Lta4h	Leukotriene A-4 hydrolase OS=Mus musculus OX=10090 GN=Lta4h PE=1 SV=4	69.051	611	0.870661	-0.199816	0.1705	0.469874		6	12.5757	12.5092	12.8337	12.8376	12.9569	12.7236
P24638	Acp2	Lysosomal acid phosphatase OS=Mus musculus OX=10090 GN=Acp2 PE=1 SV=2	48.509	423	1.24226	0.312972	0.4542	0.731348		6	9.57123	9.43262	9.74555	9.47282	9.77976	8.5579
P25785	Timp2	Metalloproteinase inhibitor 2 OS=Mus musculus OX=10090 GN=Timp2 PE=1 SV=2	24.328	220	0.940974	-0.0877727	0.6931	0.862113		6	14.0545	14.3701	14.6171	14.3104	14.6899	14.3046
P26039	Tln1	Talin-1 OS=Mus musculus OX=10090 GN=Tln1 PE=1 SV=2	269.821	2541	0.869026	-0.202529	0.01837	0.206768		6	15.8324	15.6677	15.81	15.9886	15.9525	15.9765
P26040	Ezr	Ezrin OS=Mus musculus OX=10090 GN=Ezr PE=1 SV=3	69.407	586	0.953013	-0.0694324	0.6069	0.807853		6	11.8469	11.5006	11.8854	11.8318	11.7675	11.842
P26043	Rdx	Radixin OS=Mus musculus OX=10090 GN=Rdx PE=1 SV=3	68.543	583	0.904635	-0.144593	0.2578	0.568921		6	13.8288	13.7947	13.9592	13.8131	14.0739	14.1296
P26231	Ctnna1	Catenin alpha-1 OS=Mus musculus OX=10090 GN=Ctnna1 PE=1 SV=1	100.106	906	0.818537	-0.28888	0.3149	0.61551		6	8.72885	7.92211	8.24341	8.7171	8.41132	8.6326
P26883	Fkbp1a	Peptidyl-prolyl cis-trans isomerase FKBP1A OS=Mus musculus OX=10090 GN=Fkbp1a PE=1 SV=2	11.923	108	1.1121	0.153283	0.6481	0.831943		6	10.6097	11.3161	11.3555	10.8368	11.3182	10.6663
P27046	Man2a1	Alpha-mannosidase 2 OS=Mus musculus OX=10090 GN=Man2a1 PE=1 SV=2	131.631	1150	1.38141	0.466146	0.1798	0.479409		6	9.16313	9.98119	9.6941	8.84042	9.23062	9.36894
P27090	Tgfb2	Transforming growth factor beta-2 proprotein OS=Mus musculus OX=10090 GN=Tgfb2 PE=1 SV=2	47.589	414	1.21171	0.277045	0.2054	0.502093		6	9.57941	9.73086	9.29635	9.10263	9.52089	9.15196
P27612	Plaa	Phospholipase A-2-activating protein OS=Mus musculus OX=10090 GN=Plaa PE=1 SV=4	87.221	794	0.730908	-0.452239	0.1127	0.388007		6	11.3322	10.6901	11.3471	11.4913	11.5586	11.6762
P27773	Pdia3	Protein disulfide-isomerase A3 OS=Mus musculus OX=10090 GN=Pdia3 PE=1 SV=2	56.678	505	1.00998	0.0143232	0.6074	0.807853		6	14.2283	14.1612	14.208	14.2146	14.1818	14.1582
P27808	Mgat1	Alpha-1,3-mannosyl-glycoprotein 2-beta-N-acetylglucosaminyltransferase OS=Mus musculus OX=10090 GN=Mgat1 PE=1 SV=1	51.69	447	1.13515	0.182883	0.03945	0.253483		6	13.4436	13.5697	13.538	13.2591	13.422	13.3216
P28271	Aco1	Cytoplasmic aconitate hydratase OS=Mus musculus OX=10090 GN=Aco1 PE=1 SV=3	98.126	889	0.821708	-0.283301	0.3939	0.6941		6	9.74426	9.92557	9.54127	10.4377	10.1225	9.50074
P28301	Lox	Protein-lysine 6-oxidase OS=Mus musculus OX=10090 GN=Lox PE=1 SV=1	46.701	411	1.08631	0.119438	0.6964	0.862527		6	12.5228	12.5693	13.0815	12.2714	13.024	12.5199
P28653	Bgn	Biglycan OS=Mus musculus OX=10090 GN=Bgn PE=1 SV=1	41.639	369	1.20095	0.264177	0.7706	0.904699		6	13.1951	10.4028	11.8381	11.4509	12.0351	11.1574
P28654	Dcn	Decorin OS=Mus musculus OX=10090 GN=Dcn PE=1 SV=1	39.809	354	1.06702	0.0935883	0.9284	0.96391		6	15.0109	11.7247	13.3799	13.3766	13.6395	12.8186
P28667	Marcksl1	MARCKS-related protein OS=Mus musculus OX=10090 GN=Marcksl1 PE=1 SV=2	20.165	200	0.907015	-0.140802	0.6254	0.818155		6	8.29991	7.78241	8.59333	8.14976	8.57202	8.37628
P29341	Pabpc1	Polyadenylate-binding protein 1 OS=Mus musculus OX=10090 GN=Pabpc1 PE=1 SV=2	70.671	636	0.89007	-0.168009	0.434	0.720994		6	12.6412	13.2648	13.1594	13.1869	13.219	13.1636
P29416	Hexa	Beta-hexosaminidase subunit alpha OS=Mus musculus OX=10090 GN=Hexa PE=1 SV=2	60.613	528	1.14929	0.200749	0.3585	0.66428		6	12.084	11.7017	11.7434	11.6911	11.8763	11.3594
P29595	Nedd8	NEDD8 OS=Mus musculus OX=10090 GN=Nedd8 PE=1 SV=2	8.972	81	0.798439	-0.324746	0.472	0.735655		6	8.09452	9.03984	9.25799	8.80907	9.06283	9.4947
P30115	Gsta3	Glutathione S-transferase A3 OS=Mus musculus OX=10090 GN=Gsta3 PE=1 SV=2	25.361	221	0.813173	-0.298365	0.3916	0.69127		6	11.2547	10.6953	10.9232	11.7296	10.8127	11.2259
P30412	Ppic	Peptidyl-prolyl cis-trans isomerase C OS=Mus musculus OX=10090 GN=Ppic PE=1 SV=1	22.794	212	1.62601	0.70134	0.1076	0.379913		6	11.4787	10.7898	10.4716	10.0532	10.5396	10.0434
P31001	Des	Desmin OS=Mus musculus OX=10090 GN=Des PE=1 SV=3	53.498	469	0.997751	-0.00324832	0.9861	0.992071		6	11.3751	11.6791	11.8745	11.4587	11.7822	11.6976
P32233	Drg1	Developmentally-regulated GTP-binding protein 1 OS=Mus musculus OX=10090 GN=Drg1 PE=1 SV=1	40.512	367	0.85236	-0.230465	0.534	0.763889		6	8.60965	8.23826	8.11795	8.61026	9.04955	7.99745
P32921	Wars	Tryptophan--tRNA ligase, cytoplasmic OS=Mus musculus OX=10090 GN=Wars PE=1 SV=2	54.358	481	1.10532	0.144463	0.7745	0.906532		6	9.42977	8.16998	9.21214	9.25978	8.33709	8.78163
P33435	Mmp13	Collagenase 3 OS=Mus musculus OX=10090 GN=Mmp13 PE=1 SV=1	54.182	472	1.29486	0.372791	0.4948	0.74444		6	15.7529	14.4289	14.4874	15.0033	14.2138	14.3336
P34884	Mif	Macrophage migration inhibitory factor OS=Mus musculus OX=10090 GN=Mif PE=1 SV=2	12.504	115	0.775075	-0.367593	0.1758	0.474374		6	11.7159	11.4488	11.6618	12.3844	11.8462	11.6986
P35441	Thbs1	Thrombospondin-1 OS=Mus musculus OX=10090 GN=Thbs1 PE=1 SV=1	129.647	1170	0.852397	-0.230402	0.2824	0.598628		6	15.2719	14.8637	15.1314	15.4358	15.4854	15.037
P35585	Ap1m1	AP-1 complex subunit mu-1 OS=Mus musculus OX=10090 GN=Ap1m1 PE=1 SV=3	48.543	423	0.758428	-0.398915	0.5896	0.797331		6	7.75922	9.76827	9.54654	9.03495	9.36211	9.87371
P35917	Flt4	Vascular endothelial growth factor receptor 3 OS=Mus musculus OX=10090 GN=Flt4 PE=1 SV=1	153.016	1363	1.13317	0.180367	0.617	0.814496		6	8.87587	8.73511	9.05755	8.18134	9.28613	8.65996
P35979	Rpl12	60S ribosomal protein L12 OS=Mus musculus OX=10090 GN=Rpl12 PE=1 SV=2	17.805	165	0.860812	-0.21623	0.4718	0.735655		6	10.5668	11.4137	10.9254	11.2894	10.949	11.3162
P36363	Fgf7	Fibroblast growth factor 7 OS=Mus musculus OX=10090 GN=Fgf7 PE=2 SV=1	22.347	194	1.00432	0.00621854	0.9669	0.982573		6	10.5714	10.1538	10.4554	10.2683	10.495	10.3987
P37804	Tagln	Transgelin OS=Mus musculus OX=10090 GN=Tagln PE=1 SV=3	22.576	201	0.831235	-0.266672	0.1465	0.439122		6	15.0539	15.1673	15.3161	15.2294	15.6704	15.4375
P37889	Fbln2	Fibulin-2 OS=Mus musculus OX=10090 GN=Fbln2 PE=1 SV=2	131.834	1221	1.26118	0.334769	0.1254	0.408516		6	13.1285	12.8298	12.8935	12.7688	12.7578	12.3209
P38647	Hspa9	Stress-70 protein, mitochondrial OS=Mus musculus OX=10090 GN=Hspa9 PE=1 SV=3	73.461	679	0.632571	-0.660702	0.1232	0.405897		6	11.6173	10.5633	11.3278	12.081	11.6703	11.7392
P40124	Cap1	Adenylyl cyclase-associated protein 1 OS=Mus musculus OX=10090 GN=Cap1 PE=1 SV=4	51.565	474	0.941508	-0.0869554	0.2368	0.546425		6	12.9328	13.0298	13.1391	13.1572	13.1122	13.0931
P40142	Tkt	Transketolase OS=Mus musculus OX=10090 GN=Tkt PE=1 SV=1	67.63	623	0.691124	-0.532984	0.0906	0.351226		6	14.852	14.3083	14.5449	15.4621	14.8895	14.9524
P40336	Vps26a	Vacuolar protein sorting-associated protein 26A OS=Mus musculus OX=10090 GN=Vps26a PE=1 SV=1	38.114	327	1.01237	0.0177296	0.9287	0.96391		6	10.8687	10.3257	10.6236	10.6999	10.3892	10.6757
P41245	Mmp9	Matrix metalloproteinase-9 OS=Mus musculus OX=10090 GN=Mmp9 PE=1 SV=2	80.535	730	1.14013	0.189201	0.5317	0.763541		6	11.8131	11.9209	12.6696	12.0716	11.8948	11.8695
P43027	Gdf5	Growth/differentiation factor 5 OS=Mus musculus OX=10090 GN=Gdf5 PE=1 SV=2	54.895	495	0.906831	-0.141094	0.5944	0.798253		6	11.4794	11.4834	11.5156	11.9692	11.1593	11.7731
P43028	Gdf6	Growth/differentiation factor 6 OS=Mus musculus OX=10090 GN=Gdf6 PE=2 SV=2	50.942	454	1.08461	0.117179	0.7935	0.914468		6	11.4719	10.3082	10.8817	11.2643	10.4564	10.5896
P45376	Akr1b1	Aldo-keto reductase family 1 member B1 OS=Mus musculus OX=10090 GN=Akr1b1 PE=1 SV=3	35.732	316	0.990203	-0.0142031	0.6884	0.861797		6	12.8484	12.8872	12.9099	12.9274	12.841	12.9198
P45878	Fkbp2	Peptidyl-prolyl cis-trans isomerase FKBP2 OS=Mus musculus OX=10090 GN=Fkbp2 PE=1 SV=1	15.344	140	1.04917	0.0692441	0.6517	0.833931		6	9.97878	10.0581	10.4232	10.1577	10.0279	10.0667
P46412	Gpx3	Glutathione peroxidase 3 OS=Mus musculus OX=10090 GN=Gpx3 PE=1 SV=2	25.424	226	1.39493	0.48019	0.1021	0.371001		6	12.6029	12.9196	13.0479	12.0136	12.6181	12.4982
P46471	Psmc2	26S proteasome regulatory subunit 7 OS=Mus musculus OX=10090 GN=Psmc2 PE=1 SV=5	48.648	433	0.958218	-0.0615746	0.8351	0.932394		6	12.2111	11.3755	11.9146	12.156	11.7578	11.7722
P46664	Adss	Adenylosuccinate synthetase isozyme 2 OS=Mus musculus OX=10090 GN=Adss PE=1 SV=2	50.021	456	0.843735	-0.245138	0.2208	0.524062		6	10.9708	11.393	11.3984	11.3848	11.6821	11.4307
P47754	Capza2	F-actin-capping protein subunit alpha-2 OS=Mus musculus OX=10090 GN=Capza2 PE=1 SV=3	32.967	286	1.27394	0.349302	0.5872	0.797312		6	10.8671	12.6007	12.3226	11.2411	11.4346	12.0668
P47791	Gsr	Glutathione reductase, mitochondrial OS=Mus musculus OX=10090 GN=Gsr PE=1 SV=3	53.663	500	0.862417	-0.213543	0.5789	0.795355		6	11.9635	10.928	11.272	11.9538	11.3573	11.4931
P47873	Il11	Interleukin-11 OS=Mus musculus OX=10090 GN=Il11 PE=1 SV=1	21.522	199	1.23776	0.307729	0.1966	0.494338		6	11.0075	10.8332	10.9587	10.3113	10.9736	10.5914
P47878	Igfbp3	Insulin-like growth factor-binding protein 3 OS=Mus musculus OX=10090 GN=Igfbp3 PE=2 SV=2	31.687	292	1.11246	0.153747	0.7473	0.894661		6	9.90434	8.45018	8.97186	8.70507	9.00783	9.15225
P47880	Igfbp6	Insulin-like growth factor-binding protein 6 OS=Mus musculus OX=10090 GN=Igfbp6 PE=2 SV=2	25.347	238	0.97539	-0.0359487	0.8687	0.941002		6	9.58848	9.03143	9.2447	9.44468	9.45107	9.0767
P47911	Rpl6	60S ribosomal protein L6 OS=Mus musculus OX=10090 GN=Rpl6 PE=1 SV=3	33.51	296	0.943337	-0.0841553	0.848	0.935901		6	9.51457	10.8027	10.4881	10.5703	10.0961	10.3914
P47941	Crkl	Crk-like protein OS=Mus musculus OX=10090 GN=Crkl PE=1 SV=2	33.83	303	0.80691	-0.309521	0.4218	0.716136		6	10.118	11.0779	10.948	10.9596	10.7644	11.3485
P47962	Rpl5	60S ribosomal protein L5 OS=Mus musculus OX=10090 GN=Rpl5 PE=1 SV=3	34.401	297	0.664941	-0.588702	0.283	0.598628		6	11.0072	9.39934	10.1335	10.9625	10.7019	10.6418
P48036	Anxa5	Annexin A5 OS=Mus musculus OX=10090 GN=Anxa5 PE=1 SV=1	35.752	319	0.774613	-0.368452	0.2006	0.499567		6	10.437	11.183	10.9727	11.4182	11.1487	11.1312
P48678	Lmna	Prelamin-A/C OS=Mus musculus OX=10090 GN=Lmna PE=1 SV=2	74.238	665	0.949795	-0.0743118	0.2392	0.549782		6	15.5607	15.6786	15.6905	15.6574	15.7762	15.7191
P48759	Ptx3	Pentraxin-related protein PTX3 OS=Mus musculus OX=10090 GN=Ptx3 PE=1 SV=2	41.812	381	0.944578	-0.0822578	0.6783	0.855555		6	13.2309	13.0114	13.0977	13.4458	13.277	12.8641
P49945	Ftl2	Ferritin light chain 2 OS=Mus musculus OX=10090 GN=Ftl2 PE=3 SV=2	20.843	183	0.977797	-0.0323937	0.9159	0.96391		6	10.5849	10.5227	10.9435	10.9367	10.2046	11.007
P50114	S100b	Protein S100-B OS=Mus musculus OX=10090 GN=S100b PE=1 SV=2	10.728	92	0.992512	-0.0108434	0.9502	0.97569		6	10.9634	11.2666	10.957	11.3016	11.0554	10.8626
P50247	Ahcy	Adenosylhomocysteinase OS=Mus musculus OX=10090 GN=Ahcy PE=1 SV=3	47.688	432	0.906028	-0.142372	0.2968	0.603459		6	12.8163	12.7631	12.7446	13.1506	12.8024	12.798
P50396	Gdi1	Rab GDP dissociation inhibitor alpha OS=Mus musculus OX=10090 GN=Gdi1 PE=1 SV=3	50.522	447	0.996199	-0.00549386	0.9697	0.982573		6	12.0193	12.105	12.4007	12.0723	12.3151	12.1541
P50428	Arsa	Arylsulfatase A OS=Mus musculus OX=10090 GN=Arsa PE=1 SV=2	53.748	506	1.31132	0.391017	0.1418	0.432405		6	8.58094	8.07089	8.11655	8.1168	7.63771	7.84082
P50516	Atp6v1a	V-type proton ATPase catalytic subunit A OS=Mus musculus OX=10090 GN=Atp6v1a PE=1 SV=2	68.326	617	0.9765	-0.0343086	0.9334	0.964557		6	10.346	11.5127	11.1691	10.9863	11.3618	10.7826
P50543	S100a11	Protein S100-A11 OS=Mus musculus OX=10090 GN=S100a11 PE=1 SV=1	11.083	98	0.646436	-0.629421	0.1778	0.476696		6	10.8406	12.0426	11.8158	11.9832	12.3638	12.2403
P50608	Fmod	Fibromodulin OS=Mus musculus OX=10090 GN=Fmod PE=2 SV=1	43.055	376	1.18387	0.243512	0.5729	0.793194		6	12.7408	13.5704	13.7825	12.6601	13.4555	13.2475
P51859	Hdgf	Hepatoma-derived growth factor OS=Mus musculus OX=10090 GN=Hdgf PE=1 SV=2	26.269	237	0.884724	-0.176701	0.05544	0.287843		6	12.3102	12.2865	12.2497	12.5547	12.3384	12.4834
P53994	Rab2a	Ras-related protein Rab-2A OS=Mus musculus OX=10090 GN=Rab2a PE=1 SV=1	23.548	212	0.972863	-0.0396918	0.8581	0.938372		6	10.4736	10.6059	10.59	10.7153	10.8747	10.1986
P54823	Ddx6	Probable ATP-dependent RNA helicase DDX6 OS=Mus musculus OX=10090 GN=Ddx6 PE=1 SV=1	54.192	483	1.17605	0.233954	0.5417	0.767353		6	9.69709	8.99508	9.80582	9.52003	9.49539	8.78071
P55288	Cdh11	Cadherin-11 OS=Mus musculus OX=10090 GN=Cdh11 PE=1 SV=1	88.112	796	1.19998	0.263013	0.1527	0.447083		6	14.0034	13.6246	13.9574	13.4197	13.6844	13.6922
P55302	Lrpap1	Alpha-2-macroglobulin receptor-associated protein OS=Mus musculus OX=10090 GN=Lrpap1 PE=1 SV=1	42.215	360	0.958445	-0.0612322	0.7309	0.883856		6	10.5528	10.2944	10.4961	10.6712	10.6389	10.2169
P56375	Acyp2	Acylphosphatase-2 OS=Mus musculus OX=10090 GN=Acyp2 PE=1 SV=2	11.878	106	0.991184	-0.0127755	0.9795	0.986788		6	10.0493	9.37355	10.6252	10.0731	10.5172	9.49605
P56480	Atp5f1b	ATP synthase subunit beta, mitochondrial OS=Mus musculus OX=10090 GN=Atp5f1b PE=1 SV=2	56.3	529	0.913724	-0.130169	0.4143	0.710665		6	12.0852	12.3895	12.5248	12.4528	12.5717	12.3656
P56542	Dnase2	Deoxyribonuclease-2-alpha OS=Mus musculus OX=10090 GN=Dnase2 PE=1 SV=1	38.811	353	1.12322	0.167645	0.3065	0.608293		6	11.1475	11.5616	11.2386	11.0295	11.2669	11.1483
P57725	Samsn1	SAM domain-containing protein SAMSN-1 OS=Mus musculus OX=10090 GN=Samsn1 PE=1 SV=2	41.601	372	0.922716	-0.116042	0.4684	0.735655		6	9.06828	9.21989	9.51473	9.45336	9.25995	9.43772
P57759	Erp29	Endoplasmic reticulum resident protein 29 OS=Mus musculus OX=10090 GN=Erp29 PE=1 SV=2	28.823	262	0.841596	-0.248801	0.4461	0.72838		6	11.6795	12.4755	12.365	12.1128	12.5232	12.6304
P57780	Actn4	Alpha-actinin-4 OS=Mus musculus OX=10090 GN=Actn4 PE=1 SV=1	104.977	912	0.834448	-0.261106	0.1936	0.494338		6	16.1408	16.4613	16.433	16.3758	16.834	16.6086
P59999	Arpc4	Actin-related protein 2/3 complex subunit 4 OS=Mus musculus OX=10090 GN=Arpc4 PE=1 SV=3	19.667	168	0.921945	-0.117247	0.3144	0.61551		6	12.5112	12.6525	12.5539	12.506	12.8064	12.7569
P60867	Rps20	40S ribosomal protein S20 OS=Mus musculus OX=10090 GN=Rps20 PE=1 SV=1	13.373	119	1.11238	0.153647	0.754	0.894907		6	10.019	8.83814	10.0018	9.59808	9.79681	9.00311
P61027	Rab10	Ras-related protein Rab-10 OS=Mus musculus OX=10090 GN=Rab10 PE=1 SV=1	22.541	200	1.05661	0.0794399	0.838	0.932394		6	8.70872	9.0337	8.71763	9.39583	8.20844	8.61745
P61161	Actr2	Actin-related protein 2 OS=Mus musculus OX=10090 GN=Actr2 PE=1 SV=1	44.761	394	0.898618	-0.154219	0.04117	0.255427		6	13.8122	13.9395	13.7677	13.993	13.9825	14.0066
P61759	Vbp1	Prefoldin subunit 3 OS=Mus musculus OX=10090 GN=Vbp1 PE=1 SV=2	22.436	196	1.12655	0.171913	0.09235	0.353018		6	11.3587	11.3133	11.2762	11.0007	11.2493	11.1825
P61971	Nutf2	Nuclear transport factor 2 OS=Mus musculus OX=10090 GN=Nutf2 PE=1 SV=1	14.478	127	0.900203	-0.151677	0.1582	0.4557		6	10.7282	10.8161	10.8942	10.9309	11.1048	10.8579
P61982	Ywhag	14-3-3 protein gamma OS=Mus musculus OX=10090 GN=Ywhag PE=1 SV=2	28.303	247	0.761914	-0.392301	0.1434	0.43318		6	14.9766	14.2479	14.5966	15.067	14.9056	15.0253
P62141	Ppp1cb	Serine/threonine-protein phosphatase PP1-beta catalytic subunit OS=Mus musculus OX=10090 GN=Ppp1cb PE=1 SV=3	37.187	327	0.914002	-0.12973	0.5039	0.746542		6	11.0908	10.8434	11.3064	11.3423	11.3082	10.9793
P62192	Psmc1	26S proteasome regulatory subunit 4 OS=Mus musculus OX=10090 GN=Psmc1 PE=1 SV=1	49.185	440	1.06191	0.0866629	0.8134	0.920218		6	8.96647	8.34155	8.77957	9.0507	8.71317	8.06374
P62317	Snrpd2	Small nuclear ribonucleoprotein Sm D2 OS=Mus musculus OX=10090 GN=Snrpd2 PE=1 SV=1	13.527	118	0.721562	-0.470804	0.07318	0.321164		6	11.5319	11.3345	11.2205	12.1489	11.5551	11.7952
P62320	Snrpd3	Small nuclear ribonucleoprotein Sm D3 OS=Mus musculus OX=10090 GN=Snrpd3 PE=1 SV=1	13.916	126	0.768957	-0.379025	0.09508	0.357858		6	10.8138	10.9374	10.7934	11.5114	11.2411	10.9292
P62627	Dynlrb1	Dynein light chain roadblock-type 1 OS=Mus musculus OX=10090 GN=Dynlrb1 PE=1 SV=3	10.99	96	1.21595	0.282082	0.2179	0.519299		6	8.74272	9.19686	9.1248	8.4918	8.94294	8.78339
P62702	Rps4x	40S ribosomal protein S4, X isoform OS=Mus musculus OX=10090 GN=Rps4x PE=1 SV=2	29.598	263	0.823046	-0.280954	0.5228	0.759072		6	11.0967	9.84591	10.6315	11.1357	10.6913	10.5899
P62774	Mtpn	Myotrophin OS=Mus musculus OX=10090 GN=Mtpn PE=1 SV=2	12.861	118	0.8125	-0.29956	0.166	0.466041		6	9.38132	9.77065	9.52826	10.0835	9.61417	9.88125
P62806	Hist1h4a	Histone H4 OS=Mus musculus OX=10090 GN=Hist1h4a PE=1 SV=2	11.367	103	1.19583	0.258017	0.476	0.735655		6	11.1436	10.2128	10.5926	10.2846	10.7548	10.1355
P62814	Atp6v1b2	V-type proton ATPase subunit B, brain isoform OS=Mus musculus OX=10090 GN=Atp6v1b2 PE=1 SV=1	56.551	511	0.818066	-0.289711	0.1764	0.474892		6	12.3859	12.6242	12.7722	12.6153	13.0582	12.9779
P62821	Rab1A	Ras-related protein Rab-1A OS=Mus musculus OX=10090 GN=Rab1A PE=1 SV=3	22.678	205	0.830935	-0.267192	0.1187	0.400139		6	12.4037	12.0585	12.0104	12.5056	12.3238	12.4447
P62827	Ran	GTP-binding nuclear protein Ran OS=Mus musculus OX=10090 GN=Ran PE=1 SV=3	24.423	216	0.877223	-0.188985	0.1676	0.46741		6	12.9884	12.6187	12.7267	13.0125	12.9336	12.9546
P62960	Ybx1	Nuclease-sensitive element-binding protein 1 OS=Mus musculus OX=10090 GN=Ybx1 PE=1 SV=3	35.73	322	0.937172	-0.0936137	0.1377	0.428195		6	11.393	11.4187	11.5369	11.5697	11.5653	11.4945
P63028	Tpt1	Translationally-controlled tumor protein OS=Mus musculus OX=10090 GN=Tpt1 PE=1 SV=1	19.462	172	0.770587	-0.375969	0.2308	0.543361		6	9.58667	10.4562	10.2139	10.3408	10.5415	10.5024
P63085	Mapk1	Mitogen-activated protein kinase 1 OS=Mus musculus OX=10090 GN=Mapk1 PE=1 SV=3	41.276	358	0.870265	-0.200474	0.2938	0.603166		6	12.3105	12.4652	12.5417	12.6827	12.8778	12.3584
P63260	Actg1	Actin, cytoplasmic 2 OS=Mus musculus OX=10090 GN=Actg1 PE=1 SV=1	41.793	375	0.89343	-0.162574	0.01185	0.172269		6	17.1223	17.2	17.1518	17.2642	17.3345	17.3631
P63321	Rala	Ras-related protein Ral-A OS=Mus musculus OX=10090 GN=Rala PE=1 SV=1	23.553	206	1.18828	0.248873	0.435	0.720994		6	9.4033	8.45379	9.14004	8.82041	8.77251	8.6576
P63325	Rps10	40S ribosomal protein S10 OS=Mus musculus OX=10090 GN=Rps10 PE=1 SV=1	18.916	165	0.813348	-0.298055	0.6252	0.818155		6	9.84088	11.4421	11.3914	10.8121	11.5168	11.2397
P63328	Ppp3ca	Serine/threonine-protein phosphatase 2B catalytic subunit alpha isoform OS=Mus musculus OX=10090 GN=Ppp3ca PE=1 SV=1	58.644	521	1.12483	0.169703	0.7882	0.911459		6	14.17	12.209	12.9134	13.0368	13.099	12.6474
P63330	Ppp2ca	Serine/threonine-protein phosphatase 2A catalytic subunit alpha isoform OS=Mus musculus OX=10090 GN=Ppp2ca PE=1 SV=1	35.608	309	0.896643	-0.157395	0.4814	0.735655		6	10.2834	9.68902	10.2643	10.3321	10.1374	10.2394
P68033	Actc1	Actin, alpha cardiac muscle 1 OS=Mus musculus OX=10090 GN=Actc1 PE=1 SV=1	42.019	377	0.906864	-0.141042	0.4913	0.741488		6	14.0358	14.4588	14.3639	14.3134	14.6968	14.2715
P68040	Rack1	Receptor of activated protein C kinase 1 OS=Mus musculus OX=10090 GN=Rack1 PE=1 SV=3	35.077	317	0.723807	-0.466323	0.05145	0.27702		6	12.0317	11.7084	11.6603	12.3807	12.0202	12.3985
P70158	Smpdl3a	Acid sphingomyelinase-like phosphodiesterase 3a OS=Mus musculus OX=10090 GN=Smpdl3a PE=1 SV=2	49.858	445	1.13419	0.18166	0.7562	0.894907		6	13.3394	11.5135	12.0883	12.2617	11.9613	12.1733
P70168	Kpnb1	Importin subunit beta-1 OS=Mus musculus OX=10090 GN=Kpnb1 PE=1 SV=2	97.184	876	0.768291	-0.380276	0.06386	0.309455		6	13.3101	12.8859	12.8515	13.4375	13.3501	13.4007
P70195	Psmb7	Proteasome subunit beta type-7 OS=Mus musculus OX=10090 GN=Psmb7 PE=1 SV=1	29.891	277	0.868618	-0.203207	0.3893	0.69127		6	14.0791	14.1087	14.4943	14.1233	14.6772	14.4912
P70275	Sema3e	Semaphorin-3E OS=Mus musculus OX=10090 GN=Sema3e PE=1 SV=3	89.543	775	1.24854	0.320245	0.262	0.572756		6	12.4018	11.6483	12.2613	11.6392	11.7881	11.9235
P70362	Ufd1	Ubiquitin recognition factor in ER-associated degradation protein 1 OS=Mus musculus OX=10090 GN=Ufd1 PE=1 SV=2	34.481	307	0.923147	-0.115368	0.8287	0.928495		6	7.92272	9.64256	8.71361	8.77322	8.91758	8.93419
P70441	Slc9a3r1	Na(+)/H(+) exchange regulatory cofactor NHE-RF1 OS=Mus musculus OX=10090 GN=Slc9a3r1 PE=1 SV=3	38.6	355	0.965857	-0.050118	0.7717	0.904725		6	12.3441	11.9158	12.3664	12.1297	12.2891	12.3579
P70699	Gaa	Lysosomal alpha-glucosidase OS=Mus musculus OX=10090 GN=Gaa PE=1 SV=2	106.248	953	1.18956	0.250426	0.05347	0.281383		6	13.9501	13.9372	14.0295	13.6154	13.8959	13.6542
P80313	Cct7	T-complex protein 1 subunit eta OS=Mus musculus OX=10090 GN=Cct7 PE=1 SV=1	59.652	544	1.11905	0.162277	0.4836	0.735655		6	10.3947	10.7405	10.7893	10.2028	10.7885	10.4464
P80316	Cct5	T-complex protein 1 subunit epsilon OS=Mus musculus OX=10090 GN=Cct5 PE=1 SV=1	59.624	541	0.889731	-0.168559	0.1519	0.447083		6	13.7983	13.8744	13.8626	14.171	13.851	14.0189
P80317	Cct6a	T-complex protein 1 subunit zeta OS=Mus musculus OX=10090 GN=Cct6a PE=1 SV=3	58.004	531	0.843953	-0.244765	0.2873	0.600501		6	12.3961	11.7588	12.0399	12.4214	12.344	12.1638
P84078	Arf1	ADP-ribosylation factor 1 OS=Mus musculus OX=10090 GN=Arf1 PE=1 SV=2	20.697	181	0.809872	-0.304234	0.06361	0.309455		6	9.55507	9.47147	9.76762	9.87409	10.054	9.77873
P84084	Arf5	ADP-ribosylation factor 5 OS=Mus musculus OX=10090 GN=Arf5 PE=1 SV=2	20.53	180	1.08208	0.113809	0.4424	0.725686		6	13.012	13.2057	12.974	12.7248	13.057	13.0686
P97299	Sfrp2	Secreted frizzled-related protein 2 OS=Mus musculus OX=10090 GN=Sfrp2 PE=1 SV=2	33.469	295	1.12591	0.171089	0.4776	0.735655		6	12.9894	12.3749	12.9192	12.7892	12.4685	12.5125
P97315	Csrp1	Cysteine and glycine-rich protein 1 OS=Mus musculus OX=10090 GN=Csrp1 PE=1 SV=3	20.583	193	0.813702	-0.297428	0.06747	0.310817		6	13.2763	12.8924	13.12	13.4626	13.3149	13.4035
P97333	Nrp1	Neuropilin-1 OS=Mus musculus OX=10090 GN=Nrp1 PE=1 SV=2	103	923	1.42712	0.513104	0.2179	0.519299		6	9.19563	9.39214	10.3048	9.07533	9.27512	9.00285
P97372	Psme2	Proteasome activator complex subunit 2 OS=Mus musculus OX=10090 GN=Psme2 PE=1 SV=4	27.057	239	0.903843	-0.145857	0.1424	0.432405		6	11.2104	11.3616	11.4415	11.3985	11.5275	11.5251
P97434	Mprip	Myosin phosphatase Rho-interacting protein OS=Mus musculus OX=10090 GN=Mprip PE=1 SV=2	116.408	1024	0.960789	-0.0577086	0.7099	0.869743		6	11.9658	12.1237	12.1629	11.9508	12.3934	12.0813
P97449	Anpep	Aminopeptidase N OS=Mus musculus OX=10090 GN=Anpep PE=1 SV=4	109.651	966	1.02132	0.0304411	0.8213	0.923764		6	12.6026	12.549	12.6411	12.3203	12.6897	12.6913
P97807	Fh	Fumarate hydratase, mitochondrial OS=Mus musculus OX=10090 GN=Fh PE=1 SV=3	54.357	507	0.749645	-0.415721	0.1945	0.494338		6	11.9686	11.1885	11.641	12.2847	11.8032	11.9575
P97857	Adamts1	A disintegrin and metalloproteinase with thrombospondin motifs 1 OS=Mus musculus OX=10090 GN=Adamts1 PE=1 SV=4	105.801	968	0.946884	-0.0787403	0.6343	0.825158		6	11.8874	12.2108	12.1275	12.1611	12.3557	11.9452
P97927	Lama4	Laminin subunit alpha-4 OS=Mus musculus OX=10090 GN=Lama4 PE=1 SV=2	201.819	1816	1.17467	0.232253	0.3654	0.670284		6	15.5946	15.3935	15.6493	15.0078	15.7257	15.207
P97953	Vegfc	Vascular endothelial growth factor C OS=Mus musculus OX=10090 GN=Vegfc PE=1 SV=1	46.471	415	1.16411	0.219222	0.1046	0.376625		6	10.9424	10.6504	10.7037	10.4571	10.6438	10.5378
P98063	Bmp1	Bone morphogenetic protein 1 OS=Mus musculus OX=10090 GN=Bmp1 PE=1 SV=2	111.666	991	1.1049	0.143921	0.3905	0.69127		6	12.3241	12.2652	12.5676	12.0769	12.4693	12.179
P98064	Masp1	Mannan-binding lectin serine protease 1 OS=Mus musculus OX=10090 GN=Masp1 PE=1 SV=2	79.968	704	1.21961	0.286419	0.07055	0.315576		6	13.2062	12.9275	13.3014	12.8354	12.924	12.8166
P99026	Psmb4	Proteasome subunit beta type-4 OS=Mus musculus OX=10090 GN=Psmb4 PE=1 SV=1	29.116	264	1.15299	0.205375	0.2798	0.595533		6	11.3829	11.7506	11.5669	11.3048	11.6017	11.1778
P99027	Rplp2	60S acidic ribosomal protein P2 OS=Mus musculus OX=10090 GN=Rplp2 PE=1 SV=3	11.651	115	0.683338	-0.549329	0.1608	0.460057		6	10.9855	11.9264	11.7441	11.8494	12.327	12.1275
Q00493	Cpe	Carboxypeptidase E OS=Mus musculus OX=10090 GN=Cpe PE=1 SV=2	53.256	476	1.07972	0.110652	0.4086	0.705047		6	15.422	15.5821	15.6286	15.2779	15.6266	15.3962
Q00519	Xdh	Xanthine dehydrogenase/oxidase OS=Mus musculus OX=10090 GN=Xdh PE=1 SV=5	146.562	1335	0.900984	-0.150427	0.5559	0.77893		6	12.3636	11.7558	12.0908	12.5227	12.0093	12.1295
Q00612	G6pdx	Glucose-6-phosphate 1-dehydrogenase X OS=Mus musculus OX=10090 GN=G6pdx PE=1 SV=3	59.263	515	0.685709	-0.544332	0.1528	0.447083		6	13.2109	12.5928	12.5862	13.7587	12.9688	13.2954
Q00724	Rbp4	Retinol-binding protein 4 OS=Mus musculus OX=10090 GN=Rbp4 PE=1 SV=2	23.206	201	1.06595	0.0921441	0.8688	0.941002		6	11.2998	9.67037	11.0787	10.7745	10.6198	10.3781
Q00780	Col8a1	Collagen alpha-1(VIII) chain OS=Mus musculus OX=10090 GN=Col8a1 PE=1 SV=3	73.607	744	0.989938	-0.0145904	0.9763	0.985622		6	12.6094	13.6762	13.6857	12.7868	13.7887	13.4396
Q01149	Col1a2	Collagen alpha-2(I) chain OS=Mus musculus OX=10090 GN=Col1a2 PE=1 SV=2	129.557	1372	1.08169	0.113285	0.8202	0.92342		6	15.644	16.6852	16.797	15.7051	16.6696	16.4117
Q02053	Uba1	Ubiquitin-like modifier-activating enzyme 1 OS=Mus musculus OX=10090 GN=Uba1 PE=1 SV=1	117.809	1058	0.770804	-0.375564	0.07836	0.327766		6	12.675	12.2834	12.4108	13.0364	12.6572	12.8024
Q02788	Col6a2	Collagen alpha-2(VI) chain OS=Mus musculus OX=10090 GN=Col6a2 PE=1 SV=3	110.334	1034	1.07487	0.104162	0.1583	0.4557		6	14.7159	14.6104	14.781	14.5327	14.6453	14.6168
Q02819	Nucb1	Nucleobindin-1 OS=Mus musculus OX=10090 GN=Nucb1 PE=1 SV=2	53.409	459	1.22101	0.288078	0.0525	0.278801		6	16.4932	16.276	16.5412	16.0443	16.2736	16.1282
Q02853	Mmp11	Stromelysin-3 OS=Mus musculus OX=10090 GN=Mmp11 PE=1 SV=2	55.441	492	1.24394	0.314917	0.2543	0.567322		6	12.292	12.7846	12.9171	12.1436	12.6197	12.2858
Q03350	Thbs2	Thrombospondin-2 OS=Mus musculus OX=10090 GN=Thbs2 PE=1 SV=2	129.882	1172	1.33535	0.417223	0.332	0.633379		6	14.2338	13.1285	13.349	12.9704	13.4938	12.9955
Q03366	Ccl7	C-C motif chemokine 7 OS=Mus musculus OX=10090 GN=Ccl7 PE=3 SV=1	10.999	97	1.12723	0.172783	0.05523	0.287843		6	14.8444	14.8669	15.0327	14.744	14.7843	14.6973
Q04447	Ckb	Creatine kinase B-type OS=Mus musculus OX=10090 GN=Ckb PE=1 SV=1	42.713	381	1.02603	0.0370776	0.8983	0.955914		6	11.2007	11.7696	11.853	11.2129	11.7763	11.7229
Q04592	Pcsk5	Proprotein convertase subtilisin/kexin type 5 OS=Mus musculus OX=10090 GN=Pcsk5 PE=1 SV=3	209.257	1877	1.40105	0.486504	0.3444	0.647071		6	12.4628	13.5573	13.5363	12.1558	13.046	12.895
Q05186	Rcn1	Reticulocalbin-1 OS=Mus musculus OX=10090 GN=Rcn1 PE=1 SV=1	38.113	325	0.891944	-0.164975	0.1024	0.371001		6	13.8105	13.6682	13.7652	13.8459	13.848	14.0449
Q05DG3	Plcd1	Phosphoinositide phospholipase C OS=Mus musculus OX=10090 GN=Plcd1 PE=1 SV=1	57.372	503	1.29262	0.3703	0.4421	0.725686		6	9.579	8.82719	8.66242	8.00123	9.07514	8.88135
Q06138	Cab39	Calcium-binding protein 39 OS=Mus musculus OX=10090 GN=Cab39 PE=1 SV=2	39.843	341	0.930205	-0.10438	0.4831	0.735655		6	12.8867	12.7351	12.8783	12.8245	13.1891	12.7995
Q06890	Clu	Clusterin OS=Mus musculus OX=10090 GN=Clu PE=1 SV=1	51.656	448	1.17684	0.234916	0.5878	0.797312		6	14.9452	13.8415	14.1914	14.5527	13.8721	13.8486
Q07079	Igfbp5	Insulin-like growth factor-binding protein 5 OS=Mus musculus OX=10090 GN=Igfbp5 PE=1 SV=1	30.372	271	0.935364	-0.0964008	0.9237	0.96391		6	10.9124	7.85066	10.0567	10.1969	9.39842	9.51361
Q07235	Serpine2	Glia-derived nexin OS=Mus musculus OX=10090 GN=Serpine2 PE=1 SV=2	44.207	397	0.915756	-0.126964	0.835	0.932394		6	13.8774	12.3096	12.5813	13.6447	12.6469	12.8575
Q07797	Lgals3bp	Galectin-3-binding protein OS=Mus musculus OX=10090 GN=Lgals3bp PE=1 SV=1	64.491	577	1.07366	0.102541	0.4818	0.735655		6	12.4093	12.8551	12.6755	12.5178	12.5157	12.5988
Q08048	Hgf	Hepatocyte growth factor OS=Mus musculus OX=10090 GN=Hgf PE=1 SV=1	82.945	728	0.976451	-0.0343805	0.9266	0.96391		6	11.8801	11.205	10.8299	11.6745	11.2078	11.1358
Q08093	Cnn2	Calponin-2 OS=Mus musculus OX=10090 GN=Cnn2 PE=1 SV=1	33.156	305	0.714409	-0.485177	0.07597	0.327766		6	12.9438	12.9926	13.4185	13.4971	13.8757	13.4376
Q08879	Fbln1	Fibulin-1 OS=Mus musculus OX=10090 GN=Fbln1 PE=1 SV=2	78.033	705	2.12238	1.08568	0.2484	0.563137		6	9.88825	10.4987	11.7941	8.8974	10.7738	9.25278
Q11011	Npepps	Puromycin-sensitive aminopeptidase OS=Mus musculus OX=10090 GN=Npepps PE=1 SV=2	103.325	920	0.925148	-0.112244	0.4466	0.72838		6	12.6335	12.9844	12.7733	12.7675	13.063	12.8973
Q14DK5	Hhipl1	HHIP-like protein 1 OS=Mus musculus OX=10090 GN=Hhipl1 PE=2 SV=1	87.528	791	1.39118	0.476312	0.1062	0.379913		6	10.4625	9.82425	10.5475	9.81758	9.7608	9.82694
Q1L2D6	Eda	EDA-A6 isoform OS=Mus musculus OX=10090 GN=Eda PE=2 SV=1	37.093	351	1.4307	0.516716	0.08522	0.340587		6	9.60924	10.1336	9.57717	8.98345	9.35929	9.42709
Q3TCN2	Plbd2	Putative phospholipase B-like 2 OS=Mus musculus OX=10090 GN=Plbd2 PE=1 SV=2	66.289	594	1.00584	0.00840576	0.9213	0.96391		6	13.1575	13.0317	12.9843	12.9727	13.1698	13.0058
Q3THE2	Myl12b	Myosin regulatory light chain 12B OS=Mus musculus OX=10090 GN=Myl12b PE=1 SV=2	19.779	172	1.01396	0.0200049	0.9641	0.982573		6	13.7496	14.9839	14.5752	14.0057	14.581	14.6619
Q3THS6	Mat2a	S-adenosylmethionine synthase isoform type-2 OS=Mus musculus OX=10090 GN=Mat2a PE=1 SV=2	43.689	395	1.09298	0.128273	0.7073	0.868627		6	11.0057	10.055	10.2767	10.2837	10.5692	10.0995
Q3TMX0	Sdcbp	MCG4375, isoform CRA_b OS=Mus musculus OX=10090 GN=Sdcbp PE=1 SV=1	32.251	298	0.745081	-0.424531	0.3254	0.627134		6	11.0625	9.9779	10.3927	11.2953	10.5811	10.8302
Q3TQP6	Me1	Malic enzyme OS=Mus musculus OX=10090 GN=Me1 PE=1 SV=1	61.481	552	0.874254	-0.193875	0.07652	0.327766		6	11.7012	11.8821	11.8712	12.1187	11.9932	11.9242
Q3TT92	Dpysl3	Dihydropyrimidinase-related protein 3 OS=Mus musculus OX=10090 GN=Dpysl3 PE=1 SV=1	61.78	568	1.1298	0.176065	0.1424	0.432405		6	13.8111	13.8258	13.9475	13.5257	13.8224	13.7081
Q3TU36	Rap1gds1	RAP1, GTP-GDP dissociation stimulator 1 OS=Mus musculus OX=10090 GN=Rap1gds1 PE=1 SV=1	66.005	606	0.489924	-1.02937	0.08208	0.333773		6	9.25562	8.27755	9.74122	10.1173	9.92212	10.3231
Q3TUQ7	Prkaa1	Non-specific serine/threonine protein kinase OS=Mus musculus OX=10090 GN=Prkaa1 PE=1 SV=1	62.728	550	1.04798	0.0676167	0.6544	0.83542		6	9.1273	8.83518	8.91112	8.70421	8.88375	9.08278
Q3TWV4	Ap2m1	AP-2 complex subunit mu OS=Mus musculus OX=10090 GN=Ap2m1 PE=1 SV=1	49.389	433	0.96941	-0.0448209	0.7994	0.914468		6	10.3906	10.0425	10.2779	10.4777	10.3301	10.0377
Q3U0I3	Cct3	T-complex protein 1 subunit gamma OS=Mus musculus OX=10090 GN=Cct3 PE=1 SV=1	58.279	521	0.793222	-0.334203	0.2906	0.601573		6	11.6545	11.0502	11.5382	12.1542	11.5559	11.5353
Q3U1J4	Ddb1	DNA damage-binding protein 1 OS=Mus musculus OX=10090 GN=Ddb1 PE=1 SV=2	126.853	1140	0.896298	-0.15795	0.1956	0.494338		6	12.401	12.5242	12.7049	12.6636	12.8017	12.6387
Q3U4W8	Usp5	Ubiquitin carboxyl-terminal hydrolase OS=Mus musculus OX=10090 GN=Usp5 PE=1 SV=1	93.355	835	0.946508	-0.0793137	0.6403	0.827395		6	11.6426	11.7122	11.8403	11.9325	11.9805	11.5202
Q3U6K9	Psat1	Phosphoserine aminotransferase OS=Mus musculus OX=10090 GN=Psat1 PE=1 SV=1	40.176	367	0.825116	-0.277332	0.3604	0.665679		6	8.71222	8.71591	9.20425	9.51326	8.77496	9.17615
Q3U8S1	Cd44	CD44 antigen OS=Mus musculus OX=10090 GN=Cd44 PE=1 SV=1	40.263	365	1.16679	0.222547	0.4611	0.732865		6	11.153	11.613	11.7233	11.0211	11.6912	11.1094
Q3U962	Col5a2	Collagen alpha-2(V) chain OS=Mus musculus OX=10090 GN=Col5a2 PE=1 SV=1	145.018	1497	1.20969	0.274642	0.3954	0.694122		6	15.7738	16.3136	16.5475	15.605	16.203	16.003
Q3UEB3	Puf60	Poly(U)-binding-splicing factor PUF60 OS=Mus musculus OX=10090 GN=Puf60 PE=1 SV=2	60.249	564	0.849466	-0.235372	0.004304	0.124234		6	10.0093	10.0467	9.98781	10.1777	10.2947	10.2776
Q3UF75	Parva	Alpha-parvin OS=Mus musculus OX=10090 GN=Parva PE=1 SV=1	38.361	336	1.20183	0.265229	0.2906	0.601573		6	11.4799	11.6823	11.0681	10.9455	11.123	11.3661
Q3UHH8	Gxylt1	Glucoside xylosyltransferase 1 OS=Mus musculus OX=10090 GN=Gxylt1 PE=1 SV=2	46.491	404	1.2645	0.338563	0.2766	0.59217		6	9.69992	9.10085	9.67909	8.81195	9.44137	9.21084
Q3UJQ9	Oxct1	Succinyl-CoA:3-ketoacid-coenzyme A transferase OS=Mus musculus OX=10090 GN=Oxct1 PE=1 SV=1	52.278	486	0.985566	-0.0209761	0.9453	0.972906		6	11.1726	10.3787	11.0001	11.0636	10.9881	10.5627
Q3UKN6	Nucb2	Nucleobindin-2 OS=Mus musculus OX=10090 GN=Nucb2 PE=1 SV=1	50.354	420	1.24835	0.320019	0.5227	0.759072		6	12.1578	13.2989	13.2088	12.0288	12.9211	12.7556
Q3UMW8	Cln5	Ceroid-lipofuscinosis neuronal protein 5 homolog OS=Mus musculus OX=10090 GN=Cln5 PE=1 SV=1	39.329	341	1.21059	0.275715	0.4566	0.731348		6	11.5024	10.4484	10.8243	10.4116	10.6746	10.8618
Q3UPH1	Prrc1	Protein PRRC1 OS=Mus musculus OX=10090 GN=Prrc1 PE=1 SV=1	46.298	443	1.04562	0.0643558	0.7429	0.891633		6	10.6081	11.1846	11.1136	10.9155	10.9385	10.8592
Q3UPI1	GaskbB	Golgi-associated kinase 1B OS=Mus musculus OX=10090 GN=GaskbB PE=2 SV=1	58.298	517	0.979776	-0.0294754	0.9034	0.959157		6	10.931	11.5462	11.5332	11.1593	11.4549	11.4847
Q3UQ28	Pxdn	Peroxidasin homolog OS=Mus musculus OX=10090 GN=Pxdn PE=1 SV=2	165.103	1475	1.08229	0.114082	0.4811	0.735655		6	14.5918	14.1958	14.4611	14.2963	14.4603	14.1499
Q3UXJ2	Tgfbi	Transforming growth factor-beta-induced protein ig-h3 OS=Mus musculus OX=10090 GN=Tgfbi PE=1 SV=1	70.913	651	1.2869	0.363905	0.2705	0.586924		6	11.8526	10.9392	11.3064	10.9054	11.209	10.8921
Q3UYD7	Spon1	Spondin-1 OS=Mus musculus OX=10090 GN=Spon1 PE=1 SV=1	31.835	283	1.14182	0.191332	0.381	0.684858		6	8.75659	8.11233	8.35531	8.2985	8.22714	8.12459
Q3V117	Acly	ATP-citrate synthase OS=Mus musculus OX=10090 GN=Acly PE=1 SV=1	120.795	1101	0.766322	-0.383978	0.07563	0.327766		6	12.6209	12.3036	12.4402	13.0587	12.6016	12.8565
Q3V1G4	Olfml2b	Olfactomedin-like protein 2B OS=Mus musculus OX=10090 GN=Olfml2b PE=1 SV=2	83.503	746	1.02114	0.0301834	0.7698	0.904699		6	13.0955	12.8662	12.9915	12.9093	13.0915	12.8619
Q3V1M1	Igsf10	Immunoglobulin superfamily member 10 OS=Mus musculus OX=10090 GN=Igsf10 PE=2 SV=2	285.598	2594	1.19382	0.255582	0.4619	0.732865		6	11.3592	10.6659	11.0947	10.6514	11.252	10.4497
Q3V1T4	P3h1	Prolyl 3-hydroxylase 1 OS=Mus musculus OX=10090 GN=P3h1 PE=1 SV=2	83.651	739	0.871466	-0.198483	0.2403	0.550136		6	11.367	11.6854	11.6386	11.6345	11.9691	11.6828
Q4FJZ2	Kpna6	Importin subunit alpha OS=Mus musculus OX=10090 GN=Kpna6 PE=1 SV=1	59.603	533	0.889931	-0.168234	0.6929	0.862113		6	8.75859	7.91805	7.90545	8.91267	8.15467	8.01946
Q543K9	Pnp	Purine nucleoside phosphorylase OS=Mus musculus OX=10090 GN=Pnp PE=1 SV=1	32.263	289	0.880214	-0.184074	0.2358	0.545431		6	13.7338	13.5935	13.882	13.7261	14.0739	13.9615
Q5DTK1	Chsy3	Chondroitin sulfate synthase 3 OS=Mus musculus OX=10090 GN=Chsy3 PE=2 SV=3	100.099	884	1.22093	0.287983	0.5913	0.797775		6	9.18206	8.04414	9.02962	8.97115	8.60763	7.81309
Q5NCU4	Sparc	SPARC OS=Mus musculus OX=10090 GN=Sparc PE=1 SV=1	34.322	301	1.10528	0.144417	0.5152	0.754632		6	14.4973	14.9954	15.0369	14.5131	14.8756	14.7076
Q5SPA9	Ptprd	Receptor-type tyrosine-protein phosphatase delta OS=Mus musculus OX=10090 GN=Ptprd PE=1 SV=1	141.64	1254	1.43914	0.525205	0.3991	0.696927		6	10.1085	8.92123	10.5925	8.88626	9.40538	9.75496
Q5SUH7	Clint1	Clathrin interactor 1 OS=Mus musculus OX=10090 GN=Clint1 PE=1 SV=1	67.731	623	0.84876	-0.236572	0.08861	0.346981		6	11.9422	11.7737	12.0483	12.2923	12.0638	12.1178
Q5SUR0	Pfas	Phosphoribosylformylglycinamidine synthase OS=Mus musculus OX=10090 GN=Pfas PE=1 SV=1	144.629	1337	0.720627	-0.472676	0.182	0.479409		6	9.11792	8.77578	9.21824	9.77141	8.98886	9.7697
Q5SUT0	Ewsr1	RNA-binding protein EWS OS=Mus musculus OX=10090 GN=Ewsr1 PE=1 SV=1	64.988	618	0.840531	-0.250627	0.1633	0.462087		6	12.4627	12.0374	12.1875	12.3474	12.4746	12.6175
Q5SW16	Pafah1b1	Platelet-activating factor acetylhydrolase IB subunit alpha (Fragment) OS=Mus musculus OX=10090 GN=Pafah1b1 PE=1 SV=1	11.423	97	0.880859	-0.183018	0.1913	0.493441		6	12.6051	12.2095	12.4432	12.6288	12.5639	12.6143
Q5SX75	P4ha2	Procollagen-proline, 2-oxoglutarate 4-dioxygenase (Proline 4-hydroxylase), alpha II polypeptide, isoform CRA_f OS=Mus musculus OX=10090 GN=P4ha2 PE=1 SV=1	61.015	537	1.10823	0.148264	0.5737	0.793357		6	11.0982	11.0453	11.4368	11.1025	11.3752	10.6579
Q5SXR6	Cltc	Clathrin heavy chain OS=Mus musculus OX=10090 GN=Cltc PE=1 SV=1	191.986	1679	0.858883	-0.219467	0.4036	0.700577		6	13.5519	12.9733	13.141	13.7516	13.3587	13.2142
Q5XJY5	Arcn1	Coatomer subunit delta OS=Mus musculus OX=10090 GN=Arcn1 PE=1 SV=2	57.229	511	0.85226	-0.230634	0.0562	0.289206		6	12.7958	12.6856	12.8001	12.9735	13.1343	12.8656
Q60604	Scin	Adseverin OS=Mus musculus OX=10090 GN=Scin PE=1 SV=3	80.254	715	0.764359	-0.387678	0.2065	0.502426		6	10.164	10.438	10.0123	10.8863	10.1498	10.7414
Q60605	Myl6	Myosin light polypeptide 6 OS=Mus musculus OX=10090 GN=Myl6 PE=1 SV=3	16.93	151	0.890902	-0.166661	0.395	0.694122		6	13.8959	14.04	14.1982	14.1623	14.4953	13.9764
Q60631	Grb2	Growth factor receptor-bound protein 2 OS=Mus musculus OX=10090 GN=Grb2 PE=1 SV=1	25.238	217	0.804692	-0.313491	0.4489	0.729149		6	9.5652	10.5599	10.7438	10.6641	10.4523	10.6931
Q60648	Gm2a	Ganglioside GM2 activator OS=Mus musculus OX=10090 GN=Gm2a PE=1 SV=2	20.824	193	1.19129	0.252526	0.611	0.811179		6	13.032	14.168	14.1002	13.0599	14.0053	13.4774
Q60692	Psmb6	Proteasome subunit beta type-6 OS=Mus musculus OX=10090 GN=Psmb6 PE=1 SV=3	25.379	238	0.879025	-0.186025	0.5368	0.764481		6	10.592	10.3828	10.7126	10.264	10.8355	11.1459
Q60715	P4ha1	Prolyl 4-hydroxylase subunit alpha-1 OS=Mus musculus OX=10090 GN=P4ha1 PE=1 SV=2	60.91	534	1.04281	0.0604737	0.8412	0.932394		6	12.858	13.2216	13.3115	12.6625	13.5148	13.0324
Q60841	Reln	Reelin OS=Mus musculus OX=10090 GN=Reln PE=1 SV=3	387.495	3461	0.99483	-0.00747804	0.9326	0.964557		6	10.6739	10.7514	10.7097	10.5867	10.7078	10.8629
Q60847	Col12a1	Collagen alpha-1(XII) chain OS=Mus musculus OX=10090 GN=Col12a1 PE=2 SV=3	340.214	3120	1.28459	0.361307	0.1731	0.471421		6	17.2145	17.5289	17.5866	16.8002	17.4306	17.0153
Q60864	Stip1	Stress-induced-phosphoprotein 1 OS=Mus musculus OX=10090 GN=Stip1 PE=1 SV=1	62.582	543	0.781291	-0.356068	0.06628	0.310507		6	12.1002	11.9138	12.2152	12.535	12.2094	12.553
Q60972	Rbbp4	Histone-binding protein RBBP4 OS=Mus musculus OX=10090 GN=Rbbp4 PE=1 SV=5	47.656	425	0.746956	-0.420906	0.1092	0.380935		6	11.1625	10.7232	11.338	11.6734	11.3623	11.4507
Q61001	Lama5	Laminin subunit alpha-5 OS=Mus musculus OX=10090 GN=Lama5 PE=1 SV=4	404.054	3718	1.05304	0.0745591	0.7774	0.907187		6	12.2887	11.5726	12.0315	12.0914	11.9312	11.6464
Q61024	Asns	Asparagine synthetase [glutamine-hydrolyzing] OS=Mus musculus OX=10090 GN=Asns PE=1 SV=3	64.283	561	0.894004	-0.161647	0.0005256	0.0902682		6	11.7996	11.7892	11.8062	11.9399	11.9896	11.9506
Q61081	Cdc37	Hsp90 co-chaperone Cdc37 OS=Mus musculus OX=10090 GN=Cdc37 PE=1 SV=1	44.593	379	0.45462	-1.13727	0.1157	0.39116		6	10.169	8.47162	10.1706	10.7137	10.6847	10.8246
Q61112	Sdf4	45 kDa calcium-binding protein OS=Mus musculus OX=10090 GN=Sdf4 PE=1 SV=1	42.064	361	1.17835	0.236764	0.2031	0.500681		6	13.7984	13.8262	14.1166	13.75	13.8347	13.4462
Q61166	Mapre1	Microtubule-associated protein RP/EB family member 1 OS=Mus musculus OX=10090 GN=Mapre1 PE=1 SV=3	30.016	268	0.83363	-0.262521	0.0235	0.219309		6	13.2265	13.4179	13.4412	13.6808	13.5995	13.5929
Q61171	Prdx2	Peroxiredoxin-2 OS=Mus musculus OX=10090 GN=Prdx2 PE=1 SV=3	21.779	198	0.861935	-0.214349	0.2338	0.545214		6	12.8776	13.3536	13.2272	13.2553	13.4251	13.4211
Q61176	Arg1	Arginase-1 OS=Mus musculus OX=10090 GN=Arg1 PE=1 SV=1	34.808	323	0.987645	-0.0179352	0.8678	0.941002		6	12.5803	12.3328	12.361	12.5472	12.4542	12.3264
Q61233	Lcp1	Plastin-2 OS=Mus musculus OX=10090 GN=Lcp1 PE=1 SV=4	70.149	627	1.19704	0.259471	0.0979	0.363123		6	10.6673	10.6802	10.4283	10.5096	10.2443	10.2434
Q61245	Col11a1	Collagen alpha-1(XI) chain OS=Mus musculus OX=10090 GN=Col11a1 PE=1 SV=2	181.032	1804	0.813977	-0.296941	0.7016	0.865282		6	12.6808	14.2857	14.2654	13.1193	14.7753	14.2281
Q61292	Lamb2	Laminin subunit beta-2 OS=Mus musculus OX=10090 GN=Lamb2 PE=1 SV=2	196.579	1799	1.14135	0.190739	0.3257	0.627134		6	13.2827	13.3423	13.5863	12.9859	13.4768	13.1765
Q61316	Hspa4	Heat shock 70 kDa protein 4 OS=Mus musculus OX=10090 GN=Hspa4 PE=1 SV=1	94.133	841	0.886421	-0.173937	0.06287	0.308244		6	14.3235	14.4192	14.3864	14.4324	14.6424	14.5761
Q61391	Mme	Neprilysin OS=Mus musculus OX=10090 GN=Mme PE=1 SV=3	85.702	750	1.32944	0.410817	0.1942	0.494338		6	8.76729	8.17487	8.99292	8.18336	8.42709	8.09218
Q61398	Pcolce	Procollagen C-endopeptidase enhancer 1 OS=Mus musculus OX=10090 GN=Pcolce PE=1 SV=2	50.168	468	1.16214	0.216784	0.06202	0.307554		6	15.1017	14.9341	15.0415	14.9463	14.7402	14.7405
Q61553	Fscn1	Fascin OS=Mus musculus OX=10090 GN=Fscn1 PE=1 SV=4	54.508	493	0.80728	-0.308858	0.0717	0.318211		6	11.6427	11.5083	11.7621	11.7704	12.1291	11.9401
Q61554	Fbn1	Fibrillin-1 OS=Mus musculus OX=10090 GN=Fbn1 PE=1 SV=2	312.298	2873	1.13146	0.178189	0.03326	0.236217		6	13.606	13.5831	13.7516	13.4978	13.4738	13.4346
Q61576	Fkbp10	Peptidyl-prolyl cis-trans isomerase FKBP10 OS=Mus musculus OX=10090 GN=Fkbp10 PE=1 SV=2	64.697	581	0.898838	-0.153866	0.696	0.862527		6	13.7802	14.5001	14.5195	13.9388	14.8872	14.4354
Q61581	Igfbp7	Insulin-like growth factor-binding protein 7 OS=Mus musculus OX=10090 GN=Igfbp7 PE=1 SV=3	28.969	281	0.911761	-0.133272	0.5629	0.785025		6	13.4198	12.9766	13.2246	13.6596	13.0886	13.2726
Q61768	Kif5b	Kinesin-1 heavy chain OS=Mus musculus OX=10090 GN=Kif5b PE=1 SV=3	109.551	963	0.928266	-0.107389	0.2545	0.567322		6	10.5396	10.7803	10.7444	10.7625	10.7683	10.8557
Q61805	Lbp	Lipopolysaccharide-binding protein OS=Mus musculus OX=10090 GN=Lbp PE=1 SV=2	53.055	481	1.46876	0.554597	0.1808	0.479409		6	12.8763	12.1111	12.2429	12.0705	12.1354	11.3606
Q61879	Myh10	Myosin-10 OS=Mus musculus OX=10090 GN=Myh10 PE=1 SV=2	228.996	1976	1.14134	0.190734	0.1264	0.409311		6	11.3794	11.7003	11.6217	11.3646	11.419	11.3456
Q62000	Ogn	Mimecan OS=Mus musculus OX=10090 GN=Ogn PE=1 SV=1	34.012	298	1.15817	0.211848	0.7798	0.907815		6	10.1834	11.8181	12.1307	10.4462	11.3701	11.6804
Q62009	Postn	Periostin OS=Mus musculus OX=10090 GN=Postn PE=1 SV=2	93.144	838	1.221	0.288061	0.4615	0.732865		6	14.5642	13.7468	14.1379	14.2598	13.9624	13.3625
Q62165	Dag1	Dystroglycan OS=Mus musculus OX=10090 GN=Dag1 PE=1 SV=4	96.905	893	1.14486	0.195169	0.1709	0.469874		6	14.5398	14.4802	14.6548	14.1847	14.5493	14.3552
Q62181	Sema3c	Semaphorin-3C OS=Mus musculus OX=10090 GN=Sema3c PE=1 SV=2	85.289	751	0.987634	-0.017951	0.8151	0.920351		6	14.2625	14.083	14.1688	14.267	14.2045	14.0966
Q62318	Trim28	Transcription intermediary factor 1-beta OS=Mus musculus OX=10090 GN=Trim28 PE=1 SV=3	88.847	834	0.817713	-0.290333	0.4434	0.726302		6	9.58549	10.4156	10.6273	10.3459	10.4056	10.7479
Q62351	Tfrc	Transferrin receptor protein 1 OS=Mus musculus OX=10090 GN=Tfrc PE=1 SV=1	85.731	763	0.847657	-0.238447	0.2596	0.570727		6	9.17591	9.27818	9.52993	9.42898	9.86243	9.40795
Q62356	Fstl1	Follistatin-related protein 1 OS=Mus musculus OX=10090 GN=Fstl1 PE=1 SV=2	34.554	306	0.951807	-0.0712596	0.5297	0.763372		6	14.4147	14.5015	14.6209	14.4155	14.6861	14.6492
Q62446	Fkbp3	Peptidyl-prolyl cis-trans isomerase FKBP3 OS=Mus musculus OX=10090 GN=Fkbp3 PE=1 SV=2	25.148	224	0.866208	-0.207215	0.4475	0.72838		6	11.6924	12.1892	12.1581	11.8961	12.2224	12.5428
Q62465	Vat1	Synaptic vesicle membrane protein VAT-1 homolog OS=Mus musculus OX=10090 GN=Vat1 PE=1 SV=3	43.097	406	0.949395	-0.0749195	0.5661	0.78565		6	12.3056	12.183	12.1403	12.2066	12.5003	12.1468
Q63810	Ppp3r1	Calcineurin subunit B type 1 OS=Mus musculus OX=10090 GN=Ppp3r1 PE=1 SV=3	19.3	170	0.941071	-0.0876245	0.5118	0.751545		6	9.6908	9.79538	9.40854	9.71487	9.65437	9.78836
Q64010	Crk	Adapter molecule crk OS=Mus musculus OX=10090 GN=Crk PE=1 SV=1	33.815	304	0.832994	-0.263621	0.05102	0.275983		6	12.0589	12.1366	12.2455	12.2653	12.4301	12.5364
Q640N1	Aebp1	Adipocyte enhancer-binding protein 1 OS=Mus musculus OX=10090 GN=Aebp1 PE=1 SV=1	128.365	1128	1.34266	0.425096	0.5479	0.772846		6	14.2077	12.0172	12.8148	12.5124	12.7936	12.4583
Q64449	Mrc2	C-type mannose receptor 2 OS=Mus musculus OX=10090 GN=Mrc2 PE=1 SV=3	167.074	1479	1.31389	0.393843	0.05085	0.275983		6	13.547	13.8853	13.9131	13.2413	13.5197	13.4028
Q64669	Nqo1	NAD(P)H dehydrogenase [quinone] 1 OS=Mus musculus OX=10090 GN=Nqo1 PE=1 SV=3	30.96	274	0.804775	-0.313343	0.3166	0.615923		6	13.7362	13.2281	13.1682	14.0592	13.345	13.6683
Q64727	Vcl	Vinculin OS=Mus musculus OX=10090 GN=Vcl PE=1 SV=4	116.717	1066	0.894917	-0.160174	0.3316	0.633379		6	16.6437	16.8279	16.8145	16.6957	17.1544	16.9166
Q6A028	Swap70	Switch-associated protein 70 OS=Mus musculus OX=10090 GN=Swap70 PE=1 SV=2	68.996	585	0.862816	-0.212876	0.02018	0.212001		6	11.2507	11.4301	11.2842	11.5636	11.521	11.5189
Q6GQT1	A2m	Alpha-2-macroglobulin-P OS=Mus musculus OX=10090 GN=A2m PE=2 SV=2	164.353	1474	1.26441	0.338465	0.6388	0.82639		6	8.02991	9.26518	9.47979	7.60722	9.00623	9.14603
Q6GU68	Islr	Immunoglobulin superfamily containing leucine-rich repeat protein OS=Mus musculus OX=10090 GN=Islr PE=1 SV=1	45.615	428	1.26557	0.33979	0.168	0.46741		6	11.8068	11.6808	12.0883	11.2448	11.8066	11.5051
Q6IRU2	Tpm4	Tropomyosin alpha-4 chain OS=Mus musculus OX=10090 GN=Tpm4 PE=1 SV=3	28.468	248	0.853108	-0.229199	0.04242	0.256819		6	14.0781	14.0272	14.1432	14.1745	14.3548	14.4068
Q6NXL1	Sec24d	Sec24-related gene family, member D (S. cerevisiae) OS=Mus musculus OX=10090 GN=Sec24d PE=1 SV=1	112.676	1032	1.241	0.311504	0.5643	0.785025		6	9.13892	10.5488	10.5022	9.39223	9.91105	9.95219
Q6NZD2	Snx1	Sorting nexin 1 OS=Mus musculus OX=10090 GN=Snx1 PE=1 SV=1	58.879	521	0.965301	-0.0509487	0.7142	0.872494		6	12.1947	12.4612	12.5061	12.2766	12.4701	12.5682
Q6NZM8	Papss1	3'-phosphoadenosine 5'-phosphosulfate synthase 1, isoform CRA_a OS=Mus musculus OX=10090 GN=Papss1 PE=1 SV=1	68.494	603	0.836209	-0.258064	0.1876	0.487785		6	10.5594	10.0301	10.4052	10.6589	10.5153	10.5947
Q6P1F6	Ppp2r2a	Serine/threonine-protein phosphatase 2A 55 kDa regulatory subunit B alpha isoform OS=Mus musculus OX=10090 GN=Ppp2r2a PE=1 SV=1	51.692	447	0.904346	-0.145053	0.1994	0.497644		6	12.6688	12.5323	12.5519	12.8962	12.6248	12.6673
Q6P2B1	Tnpo3	Transportin-3 OS=Mus musculus OX=10090 GN=Tnpo3 PE=1 SV=1	104.17	923	0.889373	-0.16914	0.256	0.567322		6	10.2463	10.3512	10.1618	10.4702	10.5937	10.2028
Q6P5E4	Uggt1	UDP-glucose:glycoprotein glucosyltransferase 1 OS=Mus musculus OX=10090 GN=Uggt1 PE=1 SV=4	176.434	1551	0.979934	-0.0292434	0.7564	0.894907		6	10.5673	10.7382	10.6396	10.533	10.7642	10.7356
Q6P5F9	Xpo1	Exportin-1 OS=Mus musculus OX=10090 GN=Xpo1 PE=1 SV=1	123.093	1071	0.93495	-0.0970394	0.05533	0.287843		6	12.4229	12.4515	12.4623	12.5613	12.4762	12.5903
Q6P8I4	Pcnp	PEST proteolytic signal-containing nuclear protein OS=Mus musculus OX=10090 GN=Pcnp PE=1 SV=1	18.963	178	1.13226	0.179202	0.3014	0.606393		6	11.4967	11.118	11.4304	11.1345	11.0229	11.3501
Q6P9R2	Oxsr1	Serine/threonine-protein kinase OSR1 OS=Mus musculus OX=10090 GN=Oxsr1 PE=1 SV=1	58.214	527	1.43684	0.522899	0.5823	0.795399		6	9.82956	8.17859	9.12964	9.45657	9.03416	7.07836
Q6P9S7	Galnt10	Polypeptide N-acetylgalactosaminyltransferase 10 OS=Mus musculus OX=10090 GN=Galnt10 PE=2 SV=1	69.116	603	0.981778	-0.0265312	0.8237	0.925568		6	11.9924	11.9726	11.9406	11.8383	12.2085	11.9383
Q6PB93	Galnt2	Polypeptide N-acetylgalactosaminyltransferase 2 OS=Mus musculus OX=10090 GN=Galnt2 PE=1 SV=1	64.515	570	1.24782	0.319409	0.1454	0.437853		6	13.7868	13.232	13.5467	13.3089	13.2387	13.0597
Q6PE80	Axl	Axl protein OS=Mus musculus OX=10090 GN=Axl PE=1 SV=1	97.223	879	1.3996	0.48502	0.1413	0.432405		6	10.3936	10.5274	10.5124	9.48609	10.36	10.1322
Q6PGB6	Naa50	N-alpha-acetyltransferase 50 OS=Mus musculus OX=10090 GN=Naa50 PE=1 SV=1	19.414	169	0.661807	-0.595518	0.07849	0.327766		6	10.5419	10.285	10.5555	11.5289	10.8629	10.7771
Q6PGH2	Jpt2	Jupiter microtubule associated homolog 2 OS=Mus musculus OX=10090 GN=Jpt2 PE=1 SV=1	20.02	190	0.893942	-0.161747	0.5038	0.746542		6	9.6238	10.2258	10.1284	9.97638	10.1109	10.376
Q6S5C2	Gnptg	N-acetylglucosamine-1-phosphotransferase subunit gamma OS=Mus musculus OX=10090 GN=Gnptg PE=1 SV=1	34.169	307	1.05115	0.071971	0.7478	0.894661		6	10.5867	11.0428	10.9362	10.6128	11.097	10.64
Q6SP97	Enkur	Enkurin OS=Mus musculus OX=10090 GN=Enkur PE=1 SV=1	29.527	255	1.31937	0.399851	0.5015	0.745837		6	9.44074	11.038	10.7105	9.53277	10.1398	10.3172
Q6ZQ38	Cand1	Cullin-associated NEDD8-dissociated protein 1 OS=Mus musculus OX=10090 GN=Cand1 PE=1 SV=2	136.332	1230	0.5303	-0.915119	0.5094	0.749914		6	12.6324	8.31888	11.112	11.7	11.6213	11.4873
Q6ZWM4	Lsm8	U6 snRNA-associated Sm-like protein LSm8 OS=Mus musculus OX=10090 GN=Lsm8 PE=1 SV=3	10.403	96	0.882761	-0.179904	0.4328	0.720994		6	10.6666	10.777	10.4424	10.5073	10.7839	11.1346
Q6ZWQ5	Snx12	Sorting nexin 12, isoform CRA_c OS=Mus musculus OX=10090 GN=Snx12 PE=1 SV=1	18.885	162	0.831047	-0.266997	0.05249	0.278801		6	10.3729	10.6519	10.6415	10.8786	10.8306	10.758
Q6ZWY8	Tmsb10	Thymosin beta-10 OS=Mus musculus OX=10090 GN=Tmsb10 PE=1 SV=3	5.026	44	0.820038	-0.286237	0.3436	0.646613		6	12.9228	13.5043	13.7894	13.7412	13.7955	13.5385
Q70E20	Sned1	Sushi, nidogen and EGF-like domain-containing protein 1 OS=Mus musculus OX=10090 GN=Sned1 PE=2 SV=2	151.581	1403	1.30167	0.380367	0.1076	0.379913		6	11.0181	10.6719	11.304	10.6284	10.5763	10.6482
Q76MZ3	Ppp2r1a	Serine/threonine-protein phosphatase 2A 65 kDa regulatory subunit A alpha isoform OS=Mus musculus OX=10090 GN=Ppp2r1a PE=1 SV=3	65.323	589	0.803163	-0.316236	0.2055	0.502093		6	11.7793	11.3009	11.8835	12.1758	11.9278	11.8088
Q78PY7	Snd1	Staphylococcal nuclease domain-containing protein 1 OS=Mus musculus OX=10090 GN=Snd1 PE=1 SV=1	102.088	910	1.12998	0.176294	0.4218	0.716136		6	11.9616	11.7601	11.9889	11.8949	11.9261	11.3606
Q7M6Y3	Picalm	Phosphatidylinositol-binding clathrin assembly protein OS=Mus musculus OX=10090 GN=Picalm PE=1 SV=1	71.543	660	1.10444	0.143313	0.1457	0.437853		6	12.4435	12.3137	12.249	12.215	12.0871	12.2741
Q7M6Y6	Mroh2b	Maestro heat-like repeat-containing protein family member 2B OS=Mus musculus OX=10090 GN=Mroh2b PE=1 SV=2	180.48	1581	1.22106	0.28814	0.4773	0.735655		6	9.82002	9.10132	9.24184	9.68263	8.72991	8.88622
Q7M739	Tpr	Nuclear pore complex-associated intranuclear coiled-coil protein TPR OS=Mus musculus OX=10090 GN=Tpr PE=1 SV=1	266.925	2357	0.904456	-0.144878	0.3409	0.644268		6	12.1095	12.1296	12.4128	12.511	12.3805	12.195
Q7TMM9	Tubb2a	Tubulin beta-2A chain OS=Mus musculus OX=10090 GN=Tubb2a PE=1 SV=1	49.907	445	0.961609	-0.0564784	0.5635	0.785025		6	10.1012	10.1019	9.83921	10.048	10.1114	10.0523
Q7TPR4	Actn1	Alpha-actinin-1 OS=Mus musculus OX=10090 GN=Actn1 PE=1 SV=1	103.068	892	0.89039	-0.16749	0.5011	0.745837		6	15.5066	16.0656	15.8608	15.7334	16.2719	15.93
Q7TQI3	Otub1	Ubiquitin thioesterase OTUB1 OS=Mus musculus OX=10090 GN=Otub1 PE=1 SV=2	31.27	271	0.6782	-0.560217	0.246	0.560976		6	9.12849	8.32445	9.59395	9.87124	9.24764	9.60866
Q7TSK3	Pcdh8	Protocadherin-8 OS=Mus musculus OX=10090 GN=Pcdh8 PE=1 SV=1	113.26	1070	1.54884	0.631189	0.469	0.735655		6	13.4161	11.3447	11.5961	12.3774	11.0691	11.0167
Q80WM4	Hapln4	Hyaluronan and proteoglycan link protein 4 OS=Mus musculus OX=10090 GN=Hapln4 PE=2 SV=2	42.809	400	1.04513	0.0636858	0.9183	0.96391		6	10.1056	8.37698	9.40245	9.62956	8.6518	9.41263
Q80X90	Flnb	Filamin-B OS=Mus musculus OX=10090 GN=Flnb PE=1 SV=3	277.825	2602	0.845658	-0.241854	0.2334	0.545214		6	14.9952	15.1401	15.1917	15.079	15.6398	15.3337
Q80YX1	Tnc	Tenascin OS=Mus musculus OX=10090 GN=Tnc PE=1 SV=1	231.807	2110	1.23496	0.304465	0.2801	0.595533		6	16.9166	17.1131	17.3604	16.4641	17.1827	16.8298
Q80Z71	Tnn	Tenascin-N OS=Mus musculus OX=10090 GN=Tnn PE=1 SV=2	173.09	1560	1.60065	0.678656	0.4918	0.741488		6	14.2072	16.4232	16.5631	14.1212	15.6619	15.3744
Q8BFR4	Gns	N-acetylglucosamine-6-sulfatase OS=Mus musculus OX=10090 GN=Gns PE=1 SV=1	61.175	544	1.02098	0.0299604	0.819	0.9233		6	13.5878	13.2284	13.46	13.4245	13.4872	13.2747
Q8BGQ7	Aars	Alanine--tRNA ligase, cytoplasmic OS=Mus musculus OX=10090 GN=Aars PE=1 SV=1	106.909	968	0.820238	-0.285886	0.2089	0.506632		6	10.6752	11.316	11.1082	11.3198	11.3697	11.2675
Q8BH97	Rcn3	Reticulocalbin-3 OS=Mus musculus OX=10090 GN=Rcn3 PE=1 SV=1	38.002	328	0.934038	-0.0984469	0.865	0.941002		6	10.1304	11.627	11.5068	10.7324	11.6117	11.2154
Q8BHN0	Ppm1l	Protein phosphatase 1L OS=Mus musculus OX=10090 GN=Ppm1l PE=1 SV=1	41.049	360	0.934741	-0.0973621	0.8023	0.914468		6	9.02298	10.0107	9.8713	10.0919	9.43195	9.67312
Q8BHN3	Ganab	Neutral alpha-glucosidase AB OS=Mus musculus OX=10090 GN=Ganab PE=1 SV=1	106.911	944	1.00047	0.000674146	0.9958	0.997716		6	12.673	12.8588	13.0652	12.8359	12.9466	12.8126
Q8BIW1	Prune1	Exopolyphosphatase PRUNE1 OS=Mus musculus OX=10090 GN=Prune1 PE=1 SV=1	50.24	454	1.02213	0.0315746	0.9629	0.982573		6	9.06515	7.61025	7.06624	8.2643	7.47649	7.90613
Q8BJU0	Sgta	Small glutamine-rich tetratricopeptide repeat-containing protein alpha OS=Mus musculus OX=10090 GN=Sgta PE=1 SV=2	34.322	315	0.785109	-0.349035	0.2533	0.567322		6	12.4047	11.6408	12.0866	12.6604	12.1903	12.3284
Q8BJY1	Psmd5	26S proteasome non-ATPase regulatory subunit 5 OS=Mus musculus OX=10090 GN=Psmd5 PE=1 SV=4	55.972	504	0.975881	-0.0352227	0.8593	0.938372		6	11.2683	11.9012	11.5783	11.5821	11.692	11.5793
Q8BK67	Rcc2	Protein RCC2 OS=Mus musculus OX=10090 GN=Rcc2 PE=1 SV=1	55.983	520	0.59199	-0.756354	0.1313	0.413826		6	9.0468	8.13191	8.71301	9.84829	9.48027	8.83222
Q8BKG3	Ptk7	Inactive tyrosine-protein kinase 7 OS=Mus musculus OX=10090 GN=Ptk7 PE=1 SV=1	117.532	1062	1.00634	0.00911162	0.9519	0.97569		6	12.3406	12.5109	12.683	12.4148	12.7058	12.3866
Q8BL66	Eea1	Early endosome antigen 1 OS=Mus musculus OX=10090 GN=Eea1 PE=1 SV=2	160.915	1411	0.988882	-0.0161304	0.9274	0.96391		6	12.299	11.7782	11.9789	12.1381	12.0607	11.9057
Q8BLU0	Flrt2	Leucine-rich repeat transmembrane protein FLRT2 OS=Mus musculus OX=10090 GN=Flrt2 PE=1 SV=1	73.948	660	1.13755	0.185936	0.1879	0.487785		6	12.6315	12.643	12.8904	12.4425	12.6977	12.4669
Q8BM72	Hspa13	Heat shock 70 kDa protein 13 OS=Mus musculus OX=10090 GN=Hspa13 PE=1 SV=1	51.709	471	1.02508	0.0357363	0.8412	0.932394		6	11.0836	10.5556	10.633	10.7585	10.7424	10.6642
Q8BMK4	Ckap4	Cytoskeleton-associated protein 4 OS=Mus musculus OX=10090 GN=Ckap4 PE=1 SV=2	63.692	575	1.42212	0.508047	0.3606	0.665679		6	11.2174	12.5442	12.3608	11.0024	11.8009	11.795
Q8BND5	Qsox1	Sulfhydryl oxidase 1 OS=Mus musculus OX=10090 GN=Qsox1 PE=1 SV=1	82.785	748	1.19307	0.254684	0.2032	0.500681		6	12.9801	13.0782	13.0484	12.5493	13.1004	12.6929
Q8BSH3	Tpm1	Tropomyosin alpha-1 chain OS=Mus musculus OX=10090 GN=Tpm1 PE=1 SV=1	32.699	284	0.780862	-0.35686	0.1482	0.44194		6	16.6136	16.8025	16.9489	16.8167	17.4108	17.2082
Q8BVA0	Gpnmb	Transmembrane glycoprotein NMB OS=Mus musculus OX=10090 GN=Gpnmb PE=1 SV=1	58.25	526	0.94216	-0.0859563	0.5059	0.748552		6	12.2195	12.303	12.4279	12.604	12.2866	12.3178
Q8BVD7	C1qtnf7	Complement C1q tumor necrosis factor-related protein 7 OS=Mus musculus OX=10090 GN=C1qtnf7 PE=2 SV=2	30.517	289	0.906372	-0.141825	0.3144	0.61551		6	9.15224	9.42497	9.5589	9.49548	9.58054	9.48557
Q8BVQ5	Ppme1	Protein phosphatase methylesterase 1 OS=Mus musculus OX=10090 GN=Ppme1 PE=1 SV=5	42.256	386	0.819261	-0.287605	0.1957	0.494338		6	9.8925	9.40649	9.72711	10.1655	9.75561	9.96776
Q8BWP8	B4gat1	Beta-1,4-glucuronyltransferase 1 OS=Mus musculus OX=10090 GN=B4gat1 PE=1 SV=1	47.384	415	1.06596	0.0921546	0.2606	0.571845		6	11.2665	11.3831	11.3797	11.1487	11.2507	11.3533
Q8BWW3	Pgm3	Phosphoacetylglucosamine mutase OS=Mus musculus OX=10090 GN=Pgm3 PE=1 SV=1	54.989	501	0.759783	-0.396341	0.114	0.388007		6	10.0753	10.2266	9.5872	10.2862	10.3802	10.4116
Q8BWY3	Etf1	Eukaryotic peptide chain release factor subunit 1 OS=Mus musculus OX=10090 GN=Etf1 PE=1 SV=4	49.031	437	0.826783	-0.27442	0.1663	0.466041		6	11.6009	11.2566	11.6837	11.9551	11.7876	11.6218
Q8BX70	Vps13c	Vacuolar protein sorting-associated protein 13C OS=Mus musculus OX=10090 GN=Vps13c PE=1 SV=2	420.089	3748	1.29146	0.369005	0.3036	0.606393		6	9.92967	9.27719	9.76132	9.59023	9.46712	8.80382
Q8BYB9	Poglut1	Protein O-glucosyltransferase 1 OS=Mus musculus OX=10090 GN=Poglut1 PE=1 SV=2	46.379	392	1.14865	0.199941	0.7341	0.886561		6	7.93156	9.11862	9.58705	8.26256	9.10145	8.6734
Q8BZN7	Thrap3	Thyroid hormone receptor-associated protein 3 OS=Mus musculus OX=10090 GN=Thrap3 PE=1 SV=1	80.111	709	0.804689	-0.313497	0.4408	0.725107		6	9.32849	8.20921	8.9937	9.13759	8.89668	9.43761
Q8C0E2	Vps26b	Vacuolar protein sorting-associated protein 26B OS=Mus musculus OX=10090 GN=Vps26b PE=1 SV=1	39.125	336	0.892082	-0.164751	0.1364	0.42529		6	11.4368	11.6571	11.6453	11.7492	11.8324	11.6518
Q8C0V9	Frmd6	FERM domain-containing protein 6 OS=Mus musculus OX=10090 GN=Frmd6 PE=1 SV=2	71.652	622	1.00436	0.00627517	0.9785	0.986788		6	12.3408	12.0349	12.3949	12.2514	11.9253	12.5749
Q8C253	Lgals3	Galectin OS=Mus musculus OX=10090 GN=Lgals3 PE=1 SV=1	27.415	264	0.98345	-0.0240762	0.9229	0.96391		6	11.1813	11.7237	11.813	11.4864	11.8462	11.4577
Q8C2Q7	Hnrnph1	Heterogeneous nuclear ribonucleoprotein H OS=Mus musculus OX=10090 GN=Hnrnph1 PE=1 SV=1	51.218	472	0.968332	-0.0464263	0.8552	0.9383		6	8.37166	8.27072	8.03444	8.66713	8.22863	7.92033
Q8C4U3	Sfrp1	Secreted frizzled-related protein 1 OS=Mus musculus OX=10090 GN=Sfrp1 PE=1 SV=3	35.413	314	1.29191	0.369502	0.06896	0.312064		6	11.5724	11.324	11.5461	11.0056	11.3646	10.9638
Q8CC47	Galns	N-acetylgalactosamine-6-sulfatase OS=Mus musculus OX=10090 GN=Galns PE=1 SV=1	48.556	440	1.02989	0.0424966	0.8027	0.914468		6	12.9833	12.4913	12.8881	12.6489	12.8238	12.7625
Q8CDM9	Tln2	Talin-2 OS=Mus musculus OX=10090 GN=Tln2 PE=1 SV=1	153.349	1452	0.895681	-0.158943	0.593	0.798253		6	9.75433	9.22647	9.71714	10.0113	9.85928	9.3042
Q8CF93	Galnt13	Polypeptide N-acetylgalactosaminyltransferase 13 OS=Mus musculus OX=10090 GN=Galnt13 PE=2 SV=1	63.983	556	1.21919	0.285924	0.3633	0.668541		6	10.6374	10.0299	10.4197	9.6545	10.2155	10.3593
Q8CFG0	Sulf2	Extracellular sulfatase Sulf-2 OS=Mus musculus OX=10090 GN=Sulf2 PE=2 SV=2	100.497	875	1.09527	0.13128	0.4885	0.740352		6	12.1519	12.1663	12.2718	11.794	12.3729	12.0292
Q8CFZ0	Ube2i	SUMO-conjugating enzyme UBC9 OS=Mus musculus OX=10090 GN=Ube2i PE=1 SV=1	11.225	101	0.985057	-0.0217214	0.8447	0.934716		6	10.4865	10.5212	10.2818	10.4625	10.571	10.3212
Q8CG16	C1ra	Complement C1r-A subcomponent OS=Mus musculus OX=10090 GN=C1ra PE=1 SV=1	80.073	707	1.15864	0.212436	0.1135	0.388007		6	15.2074	14.8912	15.1215	14.8334	14.9515	14.7979
Q8CG76	Akr7a2	Aflatoxin B1 aldehyde reductase member 2 OS=Mus musculus OX=10090 GN=Akr7a2 PE=1 SV=3	40.612	367	0.994947	-0.00730894	0.9675	0.982573		6	11.3439	11.2635	11.3829	11.6655	11.2008	11.1458
Q8CGC7	Eprs	Bifunctional glutamate/proline--tRNA ligase OS=Mus musculus OX=10090 GN=Eprs PE=1 SV=4	170.079	1512	0.923989	-0.114052	0.4255	0.718224		6	12.6952	12.3627	12.6459	12.789	12.5342	12.7226
Q8CGP2	Hist1h2bp	Histone H2B type 1-P OS=Mus musculus OX=10090 GN=Hist1h2bp PE=1 SV=3	13.992	126	0.61581	-0.699443	0.2964	0.603459		6	7.88029	7.70144	9.24753	8.53985	9.59562	8.79212
Q8CI51	Pdlim5	PDZ and LIM domain protein 5 OS=Mus musculus OX=10090 GN=Pdlim5 PE=1 SV=4	63.299	591	1.01564	0.0223882	0.913	0.96391		6	11.8039	12.0887	12.455	12.0429	12.1702	12.0673
Q8CI94	Pygb	Glycogen phosphorylase, brain form OS=Mus musculus OX=10090 GN=Pygb PE=1 SV=3	96.73	843	0.869198	-0.202243	0.1013	0.370478		6	13.0852	12.9966	13.0992	13.1238	13.4308	13.2331
Q8CIB5	Fermt2	Fermitin family homolog 2 OS=Mus musculus OX=10090 GN=Fermt2 PE=1 SV=1	77.8	680	0.845167	-0.242692	0.2596	0.570727		6	10.8859	10.3209	10.7291	10.9852	10.9416	10.7373
Q8CIE0	Serpina11	Serpin A11 OS=Mus musculus OX=10090 GN=Serpina11 PE=2 SV=1	47.188	424	1.5825	0.662203	0.1623	0.460378		6	10.4517	10.2204	10.7119	9.14482	9.86534	10.3872
Q8CIE6	Copa	Coatomer subunit alpha OS=Mus musculus OX=10090 GN=Copa PE=1 SV=2	138.432	1224	0.82297	-0.281088	0.5377	0.764481		6	10.738	9.40619	9.58829	10.2339	10.1587	10.1832
Q8JZL3	Thtpa	Thiamine-triphosphatase OS=Mus musculus OX=10090 GN=Thtpa PE=1 SV=3	24.264	224	0.901692	-0.149293	0.2751	0.59217		6	9.87076	9.80105	9.58184	9.75394	10.0291	9.91851
Q8K157	Galm	Aldose 1-epimerase OS=Mus musculus OX=10090 GN=Galm PE=1 SV=1	37.799	342	1.16255	0.217298	0.2259	0.535075		6	10.2229	10.0266	10.1076	9.62312	10.005	10.077
Q8K1J6	Trnt1	CCA tRNA nucleotidyltransferase 1, mitochondrial OS=Mus musculus OX=10090 GN=Trnt1 PE=1 SV=1	49.895	434	0.812887	-0.298874	0.1535	0.44742		6	11.0266	11.0626	11.4179	11.3945	11.3152	11.694
Q8K4Q8	Colec12	Collectin-12 OS=Mus musculus OX=10090 GN=Colec12 PE=1 SV=1	81.304	742	0.964044	-0.0528284	0.6868	0.860971		6	12.3369	12.5262	12.6702	12.4274	12.6828	12.5815
Q8K4Z3	Naxe	NAD(P)H-hydrate epimerase OS=Mus musculus OX=10090 GN=Naxe PE=1 SV=1	30.973	282	1.11243	0.153714	0.5087	0.749833		6	10.5347	10.8686	10.4993	10.1286	10.6327	10.6802
Q8K5B2	Mcfd2	Multiple coagulation factor deficiency protein 2 homolog OS=Mus musculus OX=10090 GN=Mcfd2 PE=1 SV=1	16.168	145	1.89174	0.919713	0.1305	0.413826		6	8.24284	9.52721	9.25818	7.82598	7.78209	8.66104
Q8QZR4	Oaf	Out at first protein homolog OS=Mus musculus OX=10090 GN=Oaf PE=2 SV=1	31.524	282	1.25458	0.327207	0.294	0.603166		6	11.5856	11.8503	12.1031	11.3762	11.9624	11.2187
Q8QZY1	Eif3l	Eukaryotic translation initiation factor 3 subunit L OS=Mus musculus OX=10090 GN=Eif3l PE=1 SV=1	66.613	564	0.694847	-0.525234	0.1428	0.432491		6	9.99955	9.4434	9.97241	10.7634	10.0098	10.2179
Q8QZY9	Sf3b4	Splicing factor 3B subunit 4 OS=Mus musculus OX=10090 GN=Sf3b4 PE=1 SV=1	44.356	424	0.905102	-0.143848	0.6739	0.851897		6	8.136	8.69559	8.83433	8.60975	9.14329	8.34442
Q8R050	Gspt1	Eukaryotic peptide chain release factor GTP-binding subunit ERF3A OS=Mus musculus OX=10090 GN=Gspt1 PE=1 SV=2	68.625	636	0.772792	-0.371847	0.07186	0.318211		6	11.1944	10.6887	10.9328	11.3855	11.2285	11.3174
Q8R054	Srpx2	Sushi repeat-containing protein SRPX2 OS=Mus musculus OX=10090 GN=Srpx2 PE=1 SV=2	53.14	468	1.36574	0.449685	0.1597	0.458595		6	12.7068	12.4136	12.6668	12.055	12.6068	11.7763
Q8R059	Gale	UDP-glucose 4-epimerase OS=Mus musculus OX=10090 GN=Gale PE=1 SV=1	38.225	347	0.761924	-0.39228	0.4236	0.716225		6	7.66693	9.15911	8.45923	8.64981	8.85146	8.96085
Q8R180	Ero1a	ERO1-like protein alpha OS=Mus musculus OX=10090 GN=Ero1a PE=1 SV=2	54.084	464	0.982262	-0.0258204	0.8698	0.941002		6	11.7153	11.3779	11.6334	11.3874	11.7223	11.6944
Q8R1F1	Niban2	Protein Niban 2 OS=Mus musculus OX=10090 GN=Niban2 PE=1 SV=2	84.819	749	0.760682	-0.394636	0.2554	0.567322		6	12.7948	11.8039	12.3792	12.8687	12.686	12.6071
Q8R2G6	Ccdc80	Coiled-coil domain-containing protein 80 OS=Mus musculus OX=10090 GN=Ccdc80 PE=1 SV=2	107.613	949	0.848051	-0.237777	0.3683	0.673479		6	14.2722	14.2873	14.5499	14.2815	15.0178	14.5235
Q8R317	Ubqln1	Ubiquilin-1 OS=Mus musculus OX=10090 GN=Ubqln1 PE=1 SV=1	61.976	582	1.10899	0.149248	0.1863	0.487676		6	12.0625	11.9822	12.2462	11.8887	11.9038	12.0507
Q8R326	Pspc1	Paraspeckle component 1 OS=Mus musculus OX=10090 GN=Pspc1 PE=1 SV=1	58.759	523	0.799166	-0.323433	0.1078	0.379913		6	11.8983	11.7886	11.8704	12.4054	11.8856	12.2367
Q8R4K8	Pappa	Pappalysin-1 OS=Mus musculus OX=10090 GN=Pappa PE=2 SV=2	181.318	1624	1.32362	0.404485	0.1418	0.432405		6	11.1212	11.5501	11.6614	11.062	11.2842	10.773
Q8R4W6	Pcolce2	Procollagen C-endopeptidase enhancer 2 OS=Mus musculus OX=10090 GN=Pcolce2 PE=2 SV=2	45.408	414	1.08565	0.118557	0.855	0.9383		6	10.1168	8.04125	9.2467	9.06257	8.84387	9.14267
Q8VBV7	Cops8	COP9 signalosome complex subunit 8 OS=Mus musculus OX=10090 GN=Cops8 PE=1 SV=1	23.256	209	1.09235	0.12744	0.5757	0.794234		6	11.0606	11.1031	11.1415	10.5597	11.2134	11.1498
Q8VCQ8	Cald1	Caldesmon 1 OS=Mus musculus OX=10090 GN=Cald1 PE=1 SV=1	60.453	530	0.840558	-0.25058	0.3535	0.66203		6	12.9612	13.5709	13.5669	13.3811	13.8153	13.6544
Q8VCU2	Gpld1	Glycosylphosphatidylinositol specific phospholipase D1 OS=Mus musculus OX=10090 GN=Gpld1 PE=1 SV=1	93.624	842	1.21709	0.283441	0.3556	0.662761		6	10.2388	9.4026	9.67708	9.65508	9.54433	9.26877
Q8VDD5	Myh9	Myosin-9 OS=Mus musculus OX=10090 GN=Myh9 PE=1 SV=4	226.372	1960	0.890047	-0.168047	0.2475	0.563137		6	15.7674	15.5849	15.5124	15.5929	15.8893	15.8866
Q8VEK3	Hnrnpu	Heterogeneous nuclear ribonucleoprotein U OS=Mus musculus OX=10090 GN=Hnrnpu PE=1 SV=1	87.918	800	0.854568	-0.226732	0.1529	0.447083		6	11.8528	11.618	11.8188	12.0739	12.1161	11.7797
Q8VHC3	Selenom	Selenoprotein M OS=Mus musculus OX=10090 GN=Selenom PE=1 SV=3	16.378	145	1.31512	0.395198	0.05872	0.298216		6	8.67212	8.8576	8.93584	8.2395	8.67377	8.3667
Q8VHM5	Hnrnpr	Heterogeneous nuclear ribonucleoprotein R OS=Mus musculus OX=10090 GN=Hnrnpr PE=1 SV=1	70.888	632	1.09038	0.124825	0.5856	0.796553		6	9.24335	9.40901	9.14855	9.43845	9.21782	8.77016
Q8VHX6	Flnc	Filamin-C OS=Mus musculus OX=10090 GN=Flnc PE=1 SV=3	291.119	2726	0.866596	-0.206568	0.2552	0.567322		6	14.6051	14.6886	14.9041	14.6864	15.0971	15.034
Q8VHY0	Cspg4	Chondroitin sulfate proteoglycan 4 OS=Mus musculus OX=10090 GN=Cspg4 PE=1 SV=3	252.309	2327	1.15839	0.212118	0.4758	0.735655		6	13.1704	12.381	12.7215	12.8323	12.3956	12.4087
Q8VIJ6	Sfpq	Splicing factor, proline- and glutamine-rich OS=Mus musculus OX=10090 GN=Sfpq PE=1 SV=1	75.442	699	0.750981	-0.413152	0.09248	0.353018		6	12.1932	11.8786	12.3642	12.781	12.5358	12.3587
Q91VJ2	Cavin3	Caveolae-associated protein 3 OS=Mus musculus OX=10090 GN=Cavin3 PE=1 SV=1	27.853	260	1.15895	0.212812	0.6461	0.831211		6	9.19273	7.88318	8.91603	8.59241	8.13272	8.62838
Q91VR5	Ddx1	ATP-dependent RNA helicase DDX1 OS=Mus musculus OX=10090 GN=Ddx1 PE=1 SV=1	82.5	740	1.07491	0.104221	0.6718	0.85122		6	10.6849	10.7266	10.7767	11.0096	10.6416	10.2243
Q91VR8	Brk1	Protein BRICK1 OS=Mus musculus OX=10090 GN=Brk1 PE=1 SV=1	8.761	75	1.02404	0.034278	0.8992	0.955914		6	10.7773	11.3405	11.4215	10.8882	11.1298	11.4184
Q91VW3	Sh3bgrl3	SH3 domain-binding glutamic acid-rich-like protein 3 OS=Mus musculus OX=10090 GN=Sh3bgrl3 PE=1 SV=1	10.477	93	0.720578	-0.472773	0.07502	0.326773		6	11.4555	11.9989	11.9738	12.254	12.1461	12.4464
Q91WG2	Rabep2	Rab GTPase-binding effector protein 2 OS=Mus musculus OX=10090 GN=Rabep2 PE=1 SV=3	62.132	554	1.0485	0.0683325	0.5489	0.772846		6	10.0436	10.1304	10.2185	9.94358	10.0015	10.2424
Q91WK2	Eif3h	Eukaryotic translation initiation factor 3 subunit H OS=Mus musculus OX=10090 GN=Eif3h PE=1 SV=1	39.832	352	0.890032	-0.168071	0.4866	0.738793		6	10.5381	9.83305	10.3347	10.4757	10.462	10.2724
Q91WN1	Dnajc9	DnaJ homolog subfamily C member 9 OS=Mus musculus OX=10090 GN=Dnajc9 PE=1 SV=2	30.059	259	0.706444	-0.501352	0.2319	0.544848		6	8.29295	9.49123	8.96508	9.35563	9.57806	9.31961
Q91WQ3	Yars	Tyrosine--tRNA ligase, cytoplasmic OS=Mus musculus OX=10090 GN=Yars PE=1 SV=3	59.105	528	0.868967	-0.202627	0.6251	0.818155		6	12.1976	10.9125	11.7232	11.9568	11.7996	11.6849
Q91WS4	Bhmt2	S-methylmethionine--homocysteine S-methyltransferase BHMT2 OS=Mus musculus OX=10090 GN=Bhmt2 PE=1 SV=2	39.872	363	1.23118	0.300043	0.1141	0.388007		6	10.7425	10.43	10.5508	10.4842	10.0764	10.2626
Q91X70	C6	Complement component 6 OS=Mus musculus OX=10090 GN=C6 PE=1 SV=1	86.631	769	1.1479	0.199003	0.6421	0.827896		6	9.40781	8.15137	9.25169	8.7126	8.79849	8.70277
Q91X88	Pomgnt1	Protein O-linked-mannose beta-1,2-N-acetylglucosaminyltransferase 1 OS=Mus musculus OX=10090 GN=Pomgnt1 PE=1 SV=1	75.11	660	1.66731	0.737526	0.1918	0.493441		6	9.78349	9.30478	10.3886	8.66966	9.78387	8.81079
Q91XD6	Vps36	Vacuolar protein-sorting-associated protein 36 OS=Mus musculus OX=10090 GN=Vps36 PE=1 SV=1	43.736	386	1.07605	0.10574	0.7425	0.891633		6	8.18567	8.86999	8.92207	8.70322	8.1874	8.76989
Q91XL3	Uxs1	UDP-glucuronic acid decarboxylase 1 OS=Mus musculus OX=10090 GN=Uxs1 PE=1 SV=1	47.553	420	1.07414	0.103178	0.3782	0.684054		6	11.1309	11.1409	11.278	11.2524	11.0533	10.9344
Q91XV3	Basp1	Brain acid soluble protein 1 OS=Mus musculus OX=10090 GN=Basp1 PE=1 SV=3	22.087	226	1.04584	0.0646655	0.8495	0.935901		6	14.4584	13.7173	14.1349	14.458	13.6384	14.0202
Q91XX6	Pcdhgb4	Protocadherin gamma B4 OS=Mus musculus OX=10090 GN=Pcdhgb4 PE=1 SV=1	99.243	912	1.20257	0.266126	0.388	0.69127		6	9.33947	10.1277	10.0586	9.37879	9.58913	9.75942
Q91YR1	Twf1	Twinfilin-1 OS=Mus musculus OX=10090 GN=Twf1 PE=1 SV=2	40.079	350	1.1499	0.201508	0.1262	0.409311		6	10.524	10.6251	10.7839	10.3046	10.4758	10.5481
Q91YR9	Ptgr1	Prostaglandin reductase 1 OS=Mus musculus OX=10090 GN=Ptgr1 PE=1 SV=2	35.56	329	0.810474	-0.303163	0.2359	0.545431		6	11.2623	10.6193	10.7023	11.2716	11.0058	11.216
Q91ZJ5	Ugp2	UTP--glucose-1-phosphate uridylyltransferase OS=Mus musculus OX=10090 GN=Ugp2 PE=1 SV=3	56.979	508	0.876383	-0.190367	0.2049	0.502093		6	14.1358	13.7866	13.8994	14.2656	14.0172	14.1101
Q91ZX7	Lrp1	Prolow-density lipoprotein receptor-related protein 1 OS=Mus musculus OX=10090 GN=Lrp1 PE=1 SV=1	504.742	4545	1.30679	0.386026	0.06462	0.310245		6	15.8909	16.1374	16.2328	15.5158	15.9074	15.6798
Q920A5	Scpep1	Retinoid-inducible serine carboxypeptidase OS=Mus musculus OX=10090 GN=Scpep1 PE=1 SV=2	50.965	452	1.01663	0.0237939	0.8468	0.935901		6	14.4692	14.4464	14.3804	14.2214	14.6098	14.3935
Q921L6	Cttn	Cortactin, isoform CRA_a OS=Mus musculus OX=10090 GN=Cttn PE=1 SV=1	57.086	509	0.905755	-0.142807	0.4905	0.741488		6	12.0519	12.3322	12.3016	12.0966	12.6704	12.3471
Q921R2	Rps13	40S ribosomal protein S13 OS=Mus musculus OX=10090 GN=Rps13 PE=1 SV=1	16.142	140	0.650842	-0.619621	0.1116	0.386282		6	9.30555	8.29178	8.86255	9.38497	9.60009	9.33368
Q921V5	Mgat2	Alpha-1,6-mannosyl-glycoprotein 2-beta-N-acetylglucosaminyltransferase OS=Mus musculus OX=10090 GN=Mgat2 PE=1 SV=1	51.03	442	1.11808	0.161021	0.2728	0.590562		6	9.65181	9.99009	9.98361	9.73802	9.80386	9.60056
Q922B2	Dars	Aspartate--tRNA ligase, cytoplasmic OS=Mus musculus OX=10090 GN=Dars PE=1 SV=2	57.147	501	1.1091	0.149385	0.4292	0.719585		6	11.7618	11.3766	11.4114	11.5804	11.3456	11.1756
Q922Q9	Chid1	Chitinase domain-containing protein 1 OS=Mus musculus OX=10090 GN=Chid1 PE=1 SV=1	44.906	393	1.01785	0.02553	0.8902	0.95244		6	11.2629	11.8041	11.6981	11.4977	11.666	11.5248
Q922R8	Pdia6	Protein disulfide-isomerase A6 OS=Mus musculus OX=10090 GN=Pdia6 PE=1 SV=3	48.1	440	0.842189	-0.247785	0.02853	0.225213		6	13.5628	13.5933	13.403	13.6801	13.8263	13.796
Q922W6	Mmp3	MCG9886 OS=Mus musculus OX=10090 GN=Mmp3 PE=1 SV=1	54.105	479	1.63746	0.711463	0.2484	0.563137		6	17.9685	16.3122	17.0616	16.8206	16.0739	16.3134
Q923D4	Sf3b5	Splicing factor 3B subunit 5 OS=Mus musculus OX=10090 GN=Sf3b5 PE=1 SV=1	10.119	86	0.564372	-0.825283	0.2858	0.600394		6	10.6983	8.60778	9.98818	11.1054	10.4708	10.194
Q924B0	Impa1	Inositol-1-monophosphatase OS=Mus musculus OX=10090 GN=Impa1 PE=1 SV=1	30.429	277	0.852901	-0.22955	0.03454	0.239107		6	12.9249	12.739	12.9664	13.0664	13.1173	13.1353
Q93092	Taldo1	Transaldolase OS=Mus musculus OX=10090 GN=Taldo1 PE=1 SV=2	37.387	337	0.72781	-0.458366	0.107	0.379913		6	14.531	13.8864	14.2994	14.8813	14.4835	14.7272
Q99020	Hnrnpab	Heterogeneous nuclear ribonucleoprotein A/B OS=Mus musculus OX=10090 GN=Hnrnpab PE=1 SV=1	30.831	285	1.081	0.112363	0.925	0.96391		6	10.8168	14.0635	13.9634	12.9663	13.3623	12.1779
Q99JI4	Psmd6	26S proteasome non-ATPase regulatory subunit 6 OS=Mus musculus OX=10090 GN=Psmd6 PE=1 SV=1	45.536	389	0.680549	-0.555228	0.06217	0.307554		6	10.5674	9.84893	10.2289	10.8606	10.6541	10.7962
Q99JI6	Rap1b	Ras-related protein Rap-1b OS=Mus musculus OX=10090 GN=Rap1b PE=1 SV=2	20.825	184	1.40783	0.493478	0.5622	0.785025		6	9.29352	7.76229	8.96022	9.05504	6.95989	8.52067
Q99JR5	Tinagl1	Tubulointerstitial nephritis antigen-like OS=Mus musculus OX=10090 GN=Tinagl1 PE=1 SV=1	52.665	466	0.856087	-0.22417	0.5037	0.746542		6	9.07266	9.99293	9.94072	9.92477	9.7679	9.98615
Q99JY9	Actr3	Actin-related protein 3 OS=Mus musculus OX=10090 GN=Actr3 PE=1 SV=3	47.357	418	0.904575	-0.144687	0.04264	0.256819		6	13.9568	13.8449	13.9315	14.0816	14.1007	13.985
Q99K48	Nono	Non-POU domain-containing octamer-binding protein OS=Mus musculus OX=10090 GN=Nono PE=1 SV=3	54.541	473	0.920051	-0.120215	0.7709	0.904699		6	8.64965	9.17718	9.76395	8.92627	9.36737	9.65778
Q99KI0	Aco2	Aconitate hydratase, mitochondrial OS=Mus musculus OX=10090 GN=Aco2 PE=1 SV=1	85.464	780	0.993176	-0.00987813	0.9644	0.982573		6	10.8242	10.9842	11.1556	11.3324	10.9668	10.6943
Q99KJ8	Dctn2	Dynactin subunit 2 OS=Mus musculus OX=10090 GN=Dctn2 PE=1 SV=3	44.117	402	1.31211	0.39189	0.06803	0.310817		6	11.0639	10.7533	11.0199	10.754	10.5821	10.3255
Q99KP6	Prpf19	Pre-mRNA-processing factor 19 OS=Mus musculus OX=10090 GN=Prpf19 PE=1 SV=1	55.239	504	0.633773	-0.657962	0.09208	0.353018		6	11.3982	10.7543	10.8632	12.0958	11.5353	11.3585
Q99KQ4	Nampt	Nicotinamide phosphoribosyltransferase OS=Mus musculus OX=10090 GN=Nampt PE=1 SV=1	55.447	491	0.775161	-0.367431	0.2065	0.502426		6	11.1764	11.2898	11.4526	11.9749	11.825	11.2211
Q99KV1	Dnajb11	DnaJ homolog subfamily B member 11 OS=Mus musculus OX=10090 GN=Dnajb11 PE=1 SV=1	40.555	358	0.846117	-0.241071	0.1018	0.371001		6	11.4787	11.4541	11.4647	11.5975	11.589	11.9342
Q99KW9	Itfg1	T-cell immunomodulatory protein OS=Mus musculus OX=10090 GN=Itfg1 PE=1 SV=2	67.465	610	1.35975	0.443346	0.101	0.370478		6	12.2751	11.9804	12.0332	12.0036	11.5955	11.3596
Q99LD8	Ddah2	N(G),N(G)-dimethylarginine dimethylaminohydrolase 2 OS=Mus musculus OX=10090 GN=Ddah2 PE=1 SV=1	29.646	285	0.9544	-0.0673336	0.7788	0.90756		6	9.67513	9.07489	9.57772	9.6404	9.25999	9.62936
Q99LF4	Rtcb	tRNA-splicing ligase RtcB homolog OS=Mus musculus OX=10090 GN=Rtcb PE=1 SV=1	55.249	505	0.825668	-0.276366	0.09242	0.353018		6	11.0896	10.9911	11.1074	11.5352	11.1207	11.3613
Q99LI7	Cstf3	Cleavage stimulation factor subunit 3 OS=Mus musculus OX=10090 GN=Cstf3 PE=1 SV=1	82.877	717	0.673497	-0.570256	0.1136	0.388007		6	9.11997	8.35499	8.94447	9.66191	9.36701	9.10128
Q99LJ1	Fuca1	Tissue alpha-L-fucosidase OS=Mus musculus OX=10090 GN=Fuca1 PE=1 SV=1	52.281	452	0.963277	-0.0539773	0.7217	0.877901		6	9.63948	9.94948	9.72615	9.63799	10.0079	9.83117
Q99M51	Nck1	Cytoplasmic protein NCK1 OS=Mus musculus OX=10090 GN=Nck1 PE=1 SV=1	42.891	377	0.836404	-0.257728	0.1779	0.476696		6	8.90969	8.81801	9.23484	9.42107	9.21717	9.09749
Q99M71	Epdr1	Mammalian ependymin-related protein 1 OS=Mus musculus OX=10090 GN=Epdr1 PE=1 SV=1	25.485	224	1.01211	0.0173696	0.8881	0.951925		6	13.302	13.2539	13.1273	13.3503	13.2726	13.0081
Q99MN1	Kars	Lysine--tRNA ligase OS=Mus musculus OX=10090 GN=Kars PE=1 SV=1	67.84	595	0.887066	-0.172887	0.01287	0.178193		6	12.1701	12.2009	12.1301	12.4001	12.2794	12.3402
Q99PT1	Arhgdia	Rho GDP-dissociation inhibitor 1 OS=Mus musculus OX=10090 GN=Arhgdia PE=1 SV=3	23.407	204	0.876003	-0.190993	0.07863	0.327766		6	14.4572	14.3884	14.6428	14.6307	14.7042	14.7266
Q9CPQ9	Aldoart1	Fructose-bisphosphate aldolase OS=Mus musculus OX=10090 GN=Aldoart1 PE=1 SV=1	39.285	364	0.581553	-0.782019	0.1223	0.404076		6	9.50066	8.64498	8.40156	10.0716	9.37395	9.44767
Q9CPT4	Mydgf	Myeloid-derived growth factor OS=Mus musculus OX=10090 GN=Mydgf PE=1 SV=1	17.982	166	1.00561	0.00807666	0.9628	0.982573		6	11.3888	11.568	11.7699	11.4745	11.8053	11.4227
Q9CQ19	Myl9	Myosin regulatory light polypeptide 9 OS=Mus musculus OX=10090 GN=Myl9 PE=1 SV=3	19.854	172	0.822722	-0.281522	0.6925	0.862113		6	8.10927	9.95411	8.88161	8.57845	9.92813	9.28296
Q9CQ65	Mtap	S-methyl-5'-thioadenosine phosphorylase OS=Mus musculus OX=10090 GN=Mtap PE=1 SV=1	31.062	283	0.863107	-0.212389	0.1111	0.385699		6	13.1055	13.3836	13.1908	13.5402	13.456	13.3207
Q9CQC6	Bzw1	Basic leucine zipper and W2 domain-containing protein 1 OS=Mus musculus OX=10090 GN=Bzw1 PE=1 SV=1	48.043	419	1.00135	0.00194632	0.996	0.997716		6	9.30572	8.38866	8.8385	9.06227	9.12838	8.33639
Q9CQD4	Chmp1b2	Charged multivesicular body protein 1b-2 OS=Mus musculus OX=10090 GN=Chmp1b2 PE=2 SV=2	22.161	199	0.971232	-0.0421128	0.8385	0.932394		6	9.63687	10.1948	9.94213	9.9	9.82348	10.1766
Q9CQE8	RTRAF	RNA transcription, translation and transport factor protein OS=Mus musculus OX=10090 GN=RTRAF PE=1 SV=1	28.152	244	0.890019	-0.168092	0.5327	0.763541		6	10.4116	10.0528	10.3187	10.2127	10.8727	10.202
Q9CQH7	Btf3l4	Transcription factor BTF3 homolog 4 OS=Mus musculus OX=10090 GN=Btf3l4 PE=1 SV=1	17.271	158	1.12089	0.164644	0.5978	0.800048		6	11.0846	11.3409	11.1582	11.1057	11.4681	10.5159
Q9CQI3	Gmfb	Glia maturation factor beta OS=Mus musculus OX=10090 GN=Gmfb PE=1 SV=3	16.723	142	0.844254	-0.244252	0.008243	0.151826		6	12.2676	12.3276	12.2857	12.6131	12.5489	12.4517
Q9CQN1	Trap1	Heat shock protein 75 kDa, mitochondrial OS=Mus musculus OX=10090 GN=Trap1 PE=1 SV=1	80.209	706	0.765051	-0.386373	0.4069	0.704203		6	9.4769	9.01204	10.4249	10.0168	9.96647	10.0897
Q9CQU0	Txndc12	Thioredoxin domain-containing protein 12 OS=Mus musculus OX=10090 GN=Txndc12 PE=1 SV=1	19.049	170	0.833425	-0.262877	0.1308	0.413826		6	12.5587	12.2672	12.6544	12.6824	12.9067	12.6798
Q9CQV6	Map1lc3b	Microtubule-associated proteins 1A/1B light chain 3B OS=Mus musculus OX=10090 GN=Map1lc3b PE=1 SV=3	14.617	125	1.35942	0.442995	0.3228	0.623615		6	9.43902	9.96813	10.5186	9.2583	10.0096	9.32887
Q9CQV8	Ywhab	14-3-3 protein beta/alpha OS=Mus musculus OX=10090 GN=Ywhab PE=1 SV=3	28.086	246	0.868915	-0.202713	0.2536	0.567322		6	10.4143	10.9117	10.7624	10.8244	10.9237	10.9484
Q9CR00	Psmd9	26S proteasome non-ATPase regulatory subunit 9 OS=Mus musculus OX=10090 GN=Psmd9 PE=1 SV=1	24.72	222	0.845979	-0.241306	0.1206	0.403708		6	11.4313	11.6992	11.6663	11.7499	12.0184	11.7524
Q9CWW6	Pin4	Peptidyl-prolyl cis-trans isomerase NIMA-interacting 4 OS=Mus musculus OX=10090 GN=Pin4 PE=1 SV=1	13.815	131	0.779537	-0.35931	0.5312	0.763541		6	7.83831	8.4982	9.00298	9.2	8.00143	9.21598
Q9CX00	Ist1	IST1 homolog OS=Mus musculus OX=10090 GN=Ist1 PE=1 SV=1	39.468	362	1.0951	0.131061	0.6139	0.813173		6	9.49011	9.82521	9.87278	9.94493	9.62268	9.2273
Q9CYN9	Atp6ap2	Renin receptor OS=Mus musculus OX=10090 GN=Atp6ap2 PE=1 SV=2	39.092	350	1.1167	0.159237	0.2732	0.590562		6	12.9164	12.6946	12.75	12.533	12.84	12.5103
Q9CZ44	Nsfl1c	NSFL1 cofactor p47 OS=Mus musculus OX=10090 GN=Nsfl1c PE=1 SV=1	40.71	370	0.791949	-0.336521	0.08185	0.333773		6	12.4036	12.3565	12.4823	12.5664	13.0273	12.6582
Q9CZD3	Gars	Glycine--tRNA ligase OS=Mus musculus OX=10090 GN=Gars PE=1 SV=1	81.878	729	0.878396	-0.187057	0.3587	0.66428		6	10.4088	10.4459	10.9613	10.7397	10.8363	10.8012
Q9CZE3	Rab32	Ras-related protein Rab-32 OS=Mus musculus OX=10090 GN=Rab32 PE=1 SV=3	25.068	223	0.894166	-0.161386	0.5331	0.763541		6	10.8246	11.1307	10.6202	11.1784	10.6516	11.2295
Q9CZT5	Vasn	Vasorin OS=Mus musculus OX=10090 GN=Vasn PE=2 SV=2	72.261	673	1.16305	0.217913	0.2762	0.59217		6	12.9239	13.2432	13.2364	12.7849	13.1908	12.7739
Q9CZU6	Cs	Citrate synthase, mitochondrial OS=Mus musculus OX=10090 GN=Cs PE=1 SV=1	51.737	464	0.70189	-0.510682	0.1813	0.479409		6	10.5658	10.0965	10.3007	11.2933	10.3107	10.891
Q9D0F9	Pgm1	Phosphoglucomutase-1 OS=Mus musculus OX=10090 GN=Pgm1 PE=1 SV=4	61.418	562	0.871492	-0.19844	0.06481	0.310245		6	14.3842	14.2137	14.3518	14.6031	14.5379	14.404
Q9D0R2	Tars	Threonine--tRNA ligase, cytoplasmic OS=Mus musculus OX=10090 GN=Tars PE=1 SV=2	83.356	722	0.818355	-0.289202	0.08509	0.340587		6	11.2899	11.3338	11.0783	11.6697	11.5667	11.3332
Q9D0T1	Snu13	NHP2-like protein 1 OS=Mus musculus OX=10090 GN=Snu13 PE=1 SV=4	14.174	128	0.969558	-0.0446008	0.8847	0.950052		6	9.86596	9.12568	9.73891	9.50397	9.96842	9.39197
Q9D172	Gatd3a	Glutamine amidotransferase-like class 1 domain-containing protein 3A, mitochondrial OS=Mus musculus OX=10090 GN=Gatd3a PE=1 SV=1	28.09	266	0.938487	-0.0915908	0.5164	0.755438		6	10.9273	10.702	11.0074	11.1517	10.871	10.8888
Q9D1J1	Necap2	Adaptin ear-binding coat-associated protein 2 OS=Mus musculus OX=10090 GN=Necap2 PE=1 SV=1	28.598	266	1.11607	0.158429	0.06587	0.310507		6	10.7527	10.8279	10.8624	10.7641	10.5995	10.6042
Q9D1Q6	Erp44	Endoplasmic reticulum resident protein 44 OS=Mus musculus OX=10090 GN=Erp44 PE=1 SV=1	46.853	406	1.04348	0.0614081	0.8078	0.916557		6	12.8274	13.0168	13.104	12.5755	13.3348	12.8537
Q9D6R2	Idh3a	Isocitrate dehydrogenase [NAD] subunit alpha, mitochondrial OS=Mus musculus OX=10090 GN=Idh3a PE=1 SV=1	39.639	366	1.12353	0.168037	0.3777	0.684054		6	9.81001	10.0095	10.3221	10.0393	9.77957	9.81862
Q9D819	Ppa1	Inorganic pyrophosphatase OS=Mus musculus OX=10090 GN=Ppa1 PE=1 SV=1	32.667	289	1.1084	0.148476	0.6908	0.862018		6	10.6518	11.3256	11.2779	10.398	11.1565	11.2553
Q9D8N0	Eef1g	Elongation factor 1-gamma OS=Mus musculus OX=10090 GN=Eef1g PE=1 SV=3	50.061	437	0.894162	-0.161391	0.02228	0.215588		6	12.3811	12.4244	12.3901	12.6446	12.524	12.511
Q9D8U8	Snx5	Sorting nexin-5 OS=Mus musculus OX=10090 GN=Snx5 PE=1 SV=1	46.797	404	0.6624	-0.594226	0.3045	0.606393		6	8.75294	7.29432	8.64654	8.4542	8.99673	9.02556
Q9D8W5	Psmd12	26S proteasome non-ATPase regulatory subunit 12 OS=Mus musculus OX=10090 GN=Psmd12 PE=1 SV=4	52.895	456	0.770467	-0.376195	0.3215	0.622718		6	11.2733	10.2542	10.9876	11.4869	11.0619	11.0949
Q9D8Y0	Efhd2	EF-hand domain-containing protein D2 OS=Mus musculus OX=10090 GN=Efhd2 PE=1 SV=1	26.791	240	0.801365	-0.319469	0.1686	0.46741		6	11.5569	11.84	11.9785	11.9725	11.9613	12.4
Q9DAK9	Phpt1	14 kDa phosphohistidine phosphatase OS=Mus musculus OX=10090 GN=Phpt1 PE=1 SV=1	13.997	124	0.978791	-0.0309271	0.8889	0.951925		6	9.27589	9.37863	9.40579	9.02669	9.3934	9.733
Q9DB05	Napa	Alpha-soluble NSF attachment protein OS=Mus musculus OX=10090 GN=Napa PE=1 SV=1	33.19	295	0.68778	-0.53998	0.4011	0.699369		6	8.02207	8.74833	9.48982	9.7028	9.66212	8.51524
Q9DBH5	Lman2	Vesicular integral-membrane protein VIP36 OS=Mus musculus OX=10090 GN=Lman2 PE=1 SV=2	40.43	358	1.4058	0.491395	0.06859	0.311602		6	11.7823	12.0841	12.0751	11.2911	11.3444	11.8318
Q9DBJ1	Pgam1	Phosphoglycerate mutase 1 OS=Mus musculus OX=10090 GN=Pgam1 PE=1 SV=3	28.832	254	0.792924	-0.334745	0.05947	0.298219		6	14.153	14.4561	14.4198	14.7991	14.5125	14.7215
Q9DBP5	Cmpk1	UMP-CMP kinase OS=Mus musculus OX=10090 GN=Cmpk1 PE=1 SV=1	22.165	196	0.932673	-0.100557	0.784	0.909065		6	11.2093	10.078	10.9067	10.7832	10.7657	10.9467
Q9DC11	Plxdc2	Plexin domain-containing protein 2 OS=Mus musculus OX=10090 GN=Plxdc2 PE=1 SV=1	59.616	530	1.14697	0.197825	0.6639	0.845691		6	13.614	12.3451	12.8627	13.1543	12.5031	12.5709
Q9DC23	Dnajc10	DnaJ homolog subfamily C member 10 OS=Mus musculus OX=10090 GN=Dnajc10 PE=1 SV=2	90.583	793	1.19898	0.261811	0.3682	0.673479		6	9.59345	9.00909	9.63638	9.25278	9.36439	8.83631
Q9DCC5	Cbx3	Cbx3 protein OS=Mus musculus OX=10090 GN=Cbx3 PE=1 SV=1	20.811	183	0.976924	-0.033682	0.7748	0.906532		6	11.2145	11.3757	11.5466	11.426	11.4987	11.3131
Q9DCD0	Pgd	6-phosphogluconate dehydrogenase, decarboxylating OS=Mus musculus OX=10090 GN=Pgd PE=1 SV=3	53.247	483	0.800382	-0.32124	0.08273	0.334524		6	13.3983	13.177	13.1027	13.7603	13.4138	13.4676
Q9DCL9	Paics	Multifunctional protein ADE2 OS=Mus musculus OX=10090 GN=Paics PE=1 SV=4	47.006	425	0.578801	-0.78886	0.08284	0.334524		6	10.6596	9.65099	9.84099	11.1218	10.7723	10.624
Q9DCT5	Sdf2	Stromal cell-derived factor 2 OS=Mus musculus OX=10090 GN=Sdf2 PE=1 SV=1	23.159	211	1.01326	0.0189979	0.9168	0.96391		6	10.346	10.2882	10.5273	10.0904	10.6261	10.3882
Q9EPK6	Sil1	Nucleotide exchange factor SIL1 OS=Mus musculus OX=10090 GN=Sil1 PE=1 SV=2	52.43	465	1.07187	0.100127	0.5538	0.776923		6	10.104	9.60495	9.91302	9.7619	9.873	9.68665
Q9EPL2	Clstn1	Calsyntenin-1 OS=Mus musculus OX=10090 GN=Clstn1 PE=1 SV=1	108.9	979	1.11394	0.155672	0.1678	0.46741		6	13.4391	13.4146	13.4223	13.2561	13.4358	13.1171
Q9EQH3	Vps35	Vacuolar protein sorting-associated protein 35 OS=Mus musculus OX=10090 GN=Vps35 PE=1 SV=1	91.713	796	0.855361	-0.225394	0.2547	0.567322		6	12.7128	13.1799	12.8064	12.9528	13.1567	13.2658
Q9EQK5	Mvp	Major vault protein OS=Mus musculus OX=10090 GN=Mvp PE=1 SV=4	95.924	861	0.848864	-0.236395	0.4748	0.735655		6	12.5932	11.7341	12.271	12.7493	12.1899	12.3684
Q9EQP2	Ehd4	EH domain-containing protein 4 OS=Mus musculus OX=10090 GN=Ehd4 PE=1 SV=1	61.481	541	0.669733	-0.578343	0.1312	0.413826		6	8.68035	9.38311	9.07261	10.0757	9.44854	9.34683
Q9EQS3	Mycbp	c-Myc-binding protein OS=Mus musculus OX=10090 GN=Mycbp PE=1 SV=5	11.97	103	1.19536	0.257449	0.2159	0.51665		6	10.2512	10.5325	10.4645	9.91858	10.4442	10.113
Q9ES97	Rtn3	Reticulon-3 OS=Mus musculus OX=10090 GN=Rtn3 PE=1 SV=2	103.879	964	1.22549	0.293356	0.333	0.633379		6	10.7537	10.4396	10.5366	10.2775	10.719	9.85334
Q9ET01	Pygl	Glycogen phosphorylase, liver form OS=Mus musculus OX=10090 GN=Pygl PE=1 SV=4	97.463	850	0.835742	-0.25887	0.0903	0.351226		6	11.544	11.3137	11.6688	11.8526	11.6723	11.7782
Q9ET22	Dpp7	Dipeptidyl peptidase 2 OS=Mus musculus OX=10090 GN=Dpp7 PE=1 SV=2	56.254	506	1.09904	0.13625	0.2775	0.59217		6	14.2622	14.279	14.3991	13.9833	14.2348	14.3134
Q9ET54	Palld	Palladin OS=Mus musculus OX=10090 GN=Palld PE=1 SV=2	152.131	1408	0.991003	-0.013039	0.9729	0.983245		6	12.1564	13.2885	12.9667	12.5953	13.0442	12.8112
Q9JHI0	Mmp19	Matrix metalloproteinase-19 OS=Mus musculus OX=10090 GN=Mmp19 PE=2 SV=1	59.122	527	1.10281	0.141184	0.09804	0.363123		6	13.8323	13.9592	13.8465	13.7059	13.8399	13.6687
Q9JHJ0	Tmod3	Tropomodulin-3 OS=Mus musculus OX=10090 GN=Tmod3 PE=1 SV=1	39.503	352	0.792855	-0.334871	0.128	0.410565		6	9.79408	9.93798	9.56509	10.2751	10.1965	9.8302
Q9JHU4	Dync1h1	Cytoplasmic dynein 1 heavy chain 1 OS=Mus musculus OX=10090 GN=Dync1h1 PE=1 SV=2	532.045	4644	0.881017	-0.182759	0.3418	0.644268		6	13.0248	12.5111	12.7371	13.1035	12.8651	12.8526
Q9JHW2	Nit2	Omega-amidase NIT2 OS=Mus musculus OX=10090 GN=Nit2 PE=1 SV=1	30.502	276	1.20108	0.264336	0.1345	0.420493		6	8.85602	9.00208	9.31348	8.76968	8.87376	8.73514
Q9JI95	Hspe1-rs1	CPN10-like protein OS=Mus musculus OX=10090 GN=Hspe1-rs1 PE=3 SV=1	10.978	102	0.879212	-0.185717	0.2892	0.601573		6	11.7748	12.2367	12.2208	12.2507	12.2454	12.2934
Q9JIF7	Copb1	Coatomer subunit beta OS=Mus musculus OX=10090 GN=Copb1 PE=1 SV=1	107.066	953	0.856037	-0.224255	0.08596	0.3412		6	12.3654	12.1644	12.2627	12.5774	12.5592	12.3286
Q9JII6	Akr1a1	Aldo-keto reductase family 1 member A1 OS=Mus musculus OX=10090 GN=Akr1a1 PE=1 SV=3	36.587	325	0.759607	-0.396676	0.06711	0.310817		6	12.2569	12.0808	12.4598	12.8344	12.4435	12.7096
Q9JJA4	Wdr12	Ribosome biogenesis protein WDR12 OS=Mus musculus OX=10090 GN=Wdr12 PE=1 SV=1	47.347	423	0.697747	-0.519224	0.05949	0.298219		6	9.80682	9.87055	9.84427	10.7503	10.106	10.2231
Q9JJV2	Pfn2	Profilin-2 OS=Mus musculus OX=10090 GN=Pfn2 PE=1 SV=3	15.032	140	0.893587	-0.16232	0.3883	0.69127		6	12.5937	12.2071	12.1761	12.4551	12.3324	12.6764
Q9JJZ5	Egfl6	Epidermal growth factor-like protein 6 OS=Mus musculus OX=10090 GN=Egfl6 PE=1 SV=1	61.52	550	1.26043	0.333918	0.1876	0.487785		6	10.7889	11.3589	11.1672	10.5174	10.8798	10.9161
Q9JK53	Prelp	Prolargin OS=Mus musculus OX=10090 GN=Prelp PE=1 SV=2	43.293	378	1.00787	0.0113102	0.9695	0.982573		6	9.54198	10.493	9.95001	9.94966	10.0539	9.9475
Q9JK92	Hspb8	Heat shock protein beta-8 OS=Mus musculus OX=10090 GN=Hspb8 PE=1 SV=1	21.533	196	0.650997	-0.619278	0.1132	0.388007		6	8.82613	9.39661	9.52133	9.98627	9.44275	10.1729
Q9JKF1	Iqgap1	Ras GTPase-activating-like protein IQGAP1 OS=Mus musculus OX=10090 GN=Iqgap1 PE=1 SV=2	188.742	1657	0.897186	-0.156521	0.04981	0.275853		6	14.5604	14.3707	14.4706	14.6217	14.6471	14.6024
Q9JKR6	Hyou1	Hypoxia up-regulated protein 1 OS=Mus musculus OX=10090 GN=Hyou1 PE=1 SV=1	111.181	999	0.877902	-0.187869	0.09589	0.358698		6	13.1591	12.9627	12.983	13.3213	13.2332	13.1138
Q9JLJ2	Aldh9a1	4-trimethylaminobutyraldehyde dehydrogenase OS=Mus musculus OX=10090 GN=Aldh9a1 PE=1 SV=1	53.515	494	1.0328	0.0465613	0.6709	0.85122		6	12.6668	12.8828	12.863	12.7491	12.8913	12.6325
Q9JLV1	Bag3	BAG family molecular chaperone regulator 3 OS=Mus musculus OX=10090 GN=Bag3 PE=1 SV=2	61.86	577	0.88301	-0.179498	0.8698	0.941002		6	12.2629	8.93378	11.4766	10.6917	11.4406	11.0794
Q9JLV5	Cul3	Cullin-3 OS=Mus musculus OX=10090 GN=Cul3 PE=1 SV=1	88.948	768	0.842932	-0.246511	0.4346	0.720994		6	9.5142	8.80047	9.58933	9.80405	9.47793	9.36155
Q9JME2	Chst11	Carbohydrate sulfotransferase 11 OS=Mus musculus OX=10090 GN=Chst11 PE=2 SV=1	41.632	352	1.06717	0.0937956	0.4565	0.731348		6	11.1472	10.9509	11.2049	11.1018	10.8396	11.0802
Q9JMG1	Edf1	Endothelial differentiation-related factor 1 OS=Mus musculus OX=10090 GN=Edf1 PE=1 SV=1	16.369	148	0.878189	-0.187396	0.6517	0.833931		6	8.96903	9.9577	9.78649	9.35353	10.1656	9.75629
Q9QUI0	Rhoa	Transforming protein RhoA OS=Mus musculus OX=10090 GN=Rhoa PE=1 SV=1	21.782	193	0.943143	-0.084452	0.7831	0.909065		6	10.523	10.1983	10.6949	10.4358	11.0319	10.2018
Q9QUN9	Dkk3	Dickkopf-related protein 3 OS=Mus musculus OX=10090 GN=Dkk3 PE=2 SV=1	38.388	349	1.19988	0.262891	0.09324	0.354373		6	13.4189	13.5511	13.8002	13.2441	13.389	13.3485
Q9QUP5	Hapln1	Hyaluronan and proteoglycan link protein 1 OS=Mus musculus OX=10090 GN=Hapln1 PE=1 SV=1	40.478	356	0.919937	-0.120394	0.7985	0.914468		6	8.63376	9.02193	9.55314	8.94966	9.88264	8.7377
Q9QWR8	Naga	Alpha-N-acetylgalactosaminidase OS=Mus musculus OX=10090 GN=Naga PE=1 SV=2	47.235	415	1.0111	0.0159299	0.9561	0.978824		6	12.5534	11.7215	12.0012	11.9855	11.93	12.3126
Q9QXE7	Tbl1x	F-box-like/WD repeat-containing protein TBL1X OS=Mus musculus OX=10090 GN=Tbl1x PE=1 SV=2	56.802	527	0.880168	-0.184149	0.4743	0.735655		6	9.62638	9.26584	9.45687	10.0471	9.37422	9.48018
Q9QXS1	Plec	Plectin OS=Mus musculus OX=10090 GN=Plec PE=1 SV=3	534.188	4691	0.879424	-0.185368	0.01623	0.194593		6	16.7286	16.5705	16.6594	16.839	16.8243	16.8513
Q9QXV0	Pcsk1n	ProSAAS OS=Mus musculus OX=10090 GN=Pcsk1n PE=1 SV=2	27.27	258	1.07373	0.10263	0.8663	0.941002		6	9.79062	8.46081	10.1591	9.70943	9.50659	8.8866
Q9QXY6	Ehd3	EH domain-containing protein 3 OS=Mus musculus OX=10090 GN=Ehd3 PE=1 SV=2	60.821	535	1.05929	0.0830944	0.2344	0.545214		6	10.9271	10.8331	10.9959	10.8505	10.7671	10.8893
Q9QYB1	Clic4	Chloride intracellular channel protein 4 OS=Mus musculus OX=10090 GN=Clic4 PE=1 SV=3	28.729	253	0.961946	-0.0559717	0.5074	0.749817		6	11.9413	12.0015	11.9924	12.1256	11.8864	12.0911
Q9QYK5	Hs6st1	Heparan-sulfate 6-O-sulfotransferase 1 OS=Mus musculus OX=10090 GN=Hs6st1 PE=1 SV=4	48.302	411	1.17197	0.228936	0.6772	0.85514		6	8.97084	9.54623	9.34084	8.13081	9.75266	9.28764
Q9QYY7	Esm1	Endothelial cell-specific molecule 1 OS=Mus musculus OX=10090 GN=Esm1 PE=2 SV=1	20.043	184	1.1124	0.153671	0.8676	0.941002		6	9.83881	7.46392	8.79177	7.7639	9.54206	8.32752
Q9QZ25	Vnn3	Vascular non-inflammatory molecule 3 OS=Mus musculus OX=10090 GN=Vnn3 PE=1 SV=3	56.305	500	1.24676	0.318179	0.1332	0.41868		6	12.6229	12.4297	12.4605	12.4682	12.1695	11.9208
Q9QZE5	Copg1	Coatomer subunit gamma-1 OS=Mus musculus OX=10090 GN=Copg1 PE=1 SV=1	97.513	874	0.916467	-0.125845	0.4556	0.731348		6	12.0316	11.7142	11.5951	11.9902	11.7478	11.9806
Q9QZE7	Tsnax	Translin-associated protein X OS=Mus musculus OX=10090 GN=Tsnax PE=1 SV=1	32.926	290	0.970588	-0.0430695	0.8817	0.947705		6	9.59871	8.83579	8.94003	8.9698	9.41056	9.12339
Q9QZF2	Gpc1	Glypican-1 OS=Mus musculus OX=10090 GN=Gpc1 PE=1 SV=1	61.36	557	1.49476	0.579915	0.1267	0.409311		6	9.14194	8.17987	8.98882	8.27515	8.14265	8.15309
Q9R001	Adamts5	A disintegrin and metalloproteinase with thrombospondin motifs 5 OS=Mus musculus OX=10090 GN=Adamts5 PE=2 SV=2	101.844	930	0.869132	-0.202353	0.5175	0.756096		6	9.30792	9.33037	10.1346	9.75712	9.6643	9.95856
Q9R013	Ctsf	Cathepsin F OS=Mus musculus OX=10090 GN=Ctsf PE=1 SV=1	51.661	462	1.29392	0.371751	0.2356	0.545431		6	13.4286	13.053	13.087	12.3855	13.2066	12.8613
Q9R045	Angptl2	Angiopoietin-related protein 2 OS=Mus musculus OX=10090 GN=Angptl2 PE=2 SV=2	57.105	493	1.32414	0.405053	0.1094	0.380935		6	12.4209	11.9572	12.2151	11.8938	11.9771	11.5071
Q9R0B9	Plod2	Procollagen-lysine,2-oxoglutarate 5-dioxygenase 2 OS=Mus musculus OX=10090 GN=Plod2 PE=1 SV=2	84.488	737	1.08303	0.115078	0.6536	0.835315		6	15.3834	14.6759	14.9814	15.0808	14.9439	14.6707
Q9R0E1	Plod3	Multifunctional procollagen lysine hydroxylase and glycosyltransferase LH3 OS=Mus musculus OX=10090 GN=Plod3 PE=1 SV=1	84.922	741	1.25128	0.32341	0.1091	0.380935		6	12.8178	12.4203	12.7387	12.407	12.4616	12.138
Q9R0E2	Plod1	Procollagen-lysine,2-oxoglutarate 5-dioxygenase 1 OS=Mus musculus OX=10090 GN=Plod1 PE=1 SV=1	83.595	728	1.23471	0.304176	0.1241	0.40607		6	14.0958	13.8175	13.9831	13.7455	13.8399	13.3985
Q9R0P5	Dstn	Destrin OS=Mus musculus OX=10090 GN=Dstn PE=1 SV=3	18.522	165	0.906243	-0.142031	0.6072	0.807853		6	11.4747	10.6181	11.2147	11.2427	11.2913	11.1997
Q9R0P9	Uchl1	Ubiquitin carboxyl-terminal hydrolase isozyme L1 OS=Mus musculus OX=10090 GN=Uchl1 PE=1 SV=1	24.838	223	0.730328	-0.453384	0.408	0.705047		6	9.31761	10.7314	10.6127	10.2968	10.8993	10.8257
Q9R111	Gda	Guanine deaminase OS=Mus musculus OX=10090 GN=Gda PE=1 SV=1	51.013	454	0.914449	-0.129025	0.1956	0.494338		6	14.3875	14.3085	14.234	14.5694	14.3282	14.4194
Q9R118	Htra1	Serine protease HTRA1 OS=Mus musculus OX=10090 GN=Htra1 PE=1 SV=2	51.214	480	1.04238	0.0598823	0.8014	0.914468		6	14.8858	14.9982	15.0688	14.5806	15.3238	14.8688
Q9R194	Cry2	Cryptochrome-2 OS=Mus musculus OX=10090 GN=Cry2 PE=1 SV=1	66.85	592	1.29919	0.377611	0.07982	0.33129		6	10.4064	10.4189	10.1374	9.83616	9.78577	10.208
Q9R1B9	Slit2	Slit homolog 2 protein OS=Mus musculus OX=10090 GN=Slit2 PE=2 SV=2	168.783	1521	1.23011	0.298784	0.06308	0.308244		6	14.2447	14.0646	14.2206	13.9077	14.0385	13.6873
Q9R1E6	Enpp2	Ectonucleotide pyrophosphatase/phosphodiesterase family member 2 OS=Mus musculus OX=10090 GN=Enpp2 PE=1 SV=3	98.885	862	1.07025	0.0979546	0.7834	0.909065		6	7.97742	8.27102	8.86486	8.00092	8.13861	8.6799
Q9R1Q8	Tagln3	Transgelin-3 OS=Mus musculus OX=10090 GN=Tagln3 PE=1 SV=1	22.471	199	1.00586	0.00843171	0.9507	0.97569		6	9.15186	9.14414	9.32393	9.30419	9.32014	8.9703
Q9WTP6	Ak2	Adenylate kinase 2, mitochondrial OS=Mus musculus OX=10090 GN=Ak2 PE=1 SV=5	26.469	239	0.745651	-0.423428	0.06509	0.310245		6	12.9913	12.7045	13.0082	13.0699	13.3708	13.5334
Q9WTP7	Ak3	GTP:AMP phosphotransferase AK3, mitochondrial OS=Mus musculus OX=10090 GN=Ak3 PE=1 SV=3	25.426	227	0.949769	-0.0743515	0.8494	0.935901		6	8.58942	7.7372	8.69354	8.81702	8.12626	8.29993
Q9WTZ2	Mbtps1	Membrane-bound transcription factor site-1 protease OS=Mus musculus OX=10090 GN=Mbtps1 PE=1 SV=1	117.457	1052	1.27706	0.352832	0.2648	0.576709		6	10.721	11.5744	11.1149	10.5576	10.8565	10.9376
Q9WU60	Atrn	Attractin OS=Mus musculus OX=10090 GN=Atrn PE=1 SV=3	158.058	1428	1.01764	0.0252244	0.8404	0.932394		6	9.6574	9.69769	9.39161	9.50168	9.69135	9.478
Q9WU78	Pdcd6ip	Programmed cell death 6-interacting protein OS=Mus musculus OX=10090 GN=Pdcd6ip PE=1 SV=3	96.024	869	0.866586	-0.206585	0.2457	0.560976		6	12.5698	12.2032	12.4205	12.8146	12.5464	12.4522
Q9WUM4	Coro1c	Coronin-1C OS=Mus musculus OX=10090 GN=Coro1c PE=1 SV=2	53.121	474	1.11885	0.162021	0.6233	0.818155		6	9.5924	10.5394	10.3857	10.03	10.1431	9.8583
Q9WV32	Arpc1b	Actin-related protein 2/3 complex subunit 1B OS=Mus musculus OX=10090 GN=Arpc1b PE=1 SV=4	41.064	372	0.89764	-0.155791	0.759	0.89707		6	9.71232	8.19926	9.43828	9.21049	9.15596	9.45079
Q9WV54	Asah1	Acid ceramidase OS=Mus musculus OX=10090 GN=Asah1 PE=1 SV=1	44.67	394	1.05701	0.0799958	0.6324	0.823607		6	12.8677	12.5177	12.5454	12.58	12.7391	12.3716
Q9WV55	Vapa	Vesicle-associated membrane protein-associated protein A OS=Mus musculus OX=10090 GN=Vapa PE=1 SV=2	27.855	249	1.08362	0.115865	0.7063	0.868316		6	7.77152	8.26506	8.18047	8.30884	7.49219	8.06842
Q9WV91	Ptgfrn	Prostaglandin F2 receptor negative regulator OS=Mus musculus OX=10090 GN=Ptgfrn PE=1 SV=2	98.722	879	1.10546	0.144649	0.581	0.795355		6	11.9192	11.6182	11.7131	11.304	12.0438	11.4687
Q9WVA4	Tagln2	Transgelin-2 OS=Mus musculus OX=10090 GN=Tagln2 PE=1 SV=4	22.395	199	0.811953	-0.300532	0.08736	0.345577		6	14.0127	14.3302	14.3367	14.5095	14.6731	14.3985
Q9WVB4	Slit3	Slit homolog 3 protein OS=Mus musculus OX=10090 GN=Slit3 PE=2 SV=2	167.727	1523	1.71991	0.782335	0.08806	0.345992		6	8.80089	9.447	9.89706	8.83301	8.3428	8.62213
Q9WVF5	Egfr	Epidermal growth factor receptor OS=Mus musculus OX=10090 GN=Egfr PE=1 SV=1	72.906	655	1.07204	0.100365	0.8498	0.935901		6	8.80057	9.94692	9.43566	9.0622	10.0192	8.80067
Q9WVH9	Fbln5	Fibulin-5 OS=Mus musculus OX=10090 GN=Fbln5 PE=1 SV=1	50.193	448	1.10349	0.142068	0.4225	0.716225		6	12.6954	12.216	12.5165	12.3529	12.455	12.1938
Q9WVJ3	Cpq	Carboxypeptidase Q OS=Mus musculus OX=10090 GN=Cpq PE=1 SV=1	51.813	470	0.987536	-0.0180942	0.8911	0.952527		6	13.599	13.5056	13.394	13.3009	13.6052	13.6467
Q9WVK4	Ehd1	EH domain-containing protein 1 OS=Mus musculus OX=10090 GN=Ehd1 PE=1 SV=1	60.603	534	0.534199	-0.90455	0.286	0.600394		6	9.94294	7.59565	9.58632	10.0755	9.78382	9.97925
Q9Z0F7	Sncg	Gamma-synuclein OS=Mus musculus OX=10090 GN=Sncg PE=1 SV=1	13.16	123	0.76835	-0.380165	0.3883	0.69127		6	10.6167	9.79859	10.1037	10.4962	10.0429	11.1204
Q9Z0J1	Reck	Reversion-inducing cysteine-rich protein with Kazal motifs OS=Mus musculus OX=10090 GN=Reck PE=1 SV=2	106.082	971	1.03925	0.0555397	0.7009	0.865282		6	10.6767	10.7177	10.4677	10.4824	10.7831	10.43
Q9Z0K8	Vnn1	Pantetheinase OS=Mus musculus OX=10090 GN=Vnn1 PE=1 SV=3	57.091	512	1.15052	0.202292	0.1013	0.370478		6	11.0745	11.1587	11.3675	10.9608	10.9571	11.0759
Q9Z0P5	Twf2	Twinfilin-2 OS=Mus musculus OX=10090 GN=Twf2 PE=1 SV=1	39.471	349	0.916902	-0.125161	0.5827	0.795399		6	9.88783	9.28834	9.74914	9.97717	9.64649	9.67713
Q9Z100	Cpxm1	Probable carboxypeptidase X1 OS=Mus musculus OX=10090 GN=Cpxm1 PE=2 SV=2	80.907	722	1.09405	0.129679	0.7877	0.911459		6	9.1694	10.5145	10.307	9.5947	9.83465	10.1725
Q9Z175	Loxl3	Lysyl oxidase homolog 3 OS=Mus musculus OX=10090 GN=Loxl3 PE=1 SV=2	83.74	754	1.23988	0.310195	0.1417	0.432405		6	12.7839	12.9689	13.1497	12.7043	12.8604	12.4072
Q9Z1A1	Tfg	TFG protein OS=Mus musculus OX=10090 GN=Tfg PE=1 SV=1	43.02	397	0.935835	-0.0956741	0.5374	0.764481		6	11.5217	11.6488	11.6604	11.4363	11.848	11.8336
Q9Z1B5	Mad2l1	Mitotic spindle assembly checkpoint protein MAD2A OS=Mus musculus OX=10090 GN=Mad2l1 PE=1 SV=2	23.598	205	0.729889	-0.454251	0.07196	0.318211		6	10.8687	11.3959	11.4319	11.6411	11.647	11.7711
Q9Z1D1	Eif3g	Eukaryotic translation initiation factor 3 subunit G OS=Mus musculus OX=10090 GN=Eif3g PE=1 SV=2	35.638	320	0.868018	-0.204204	0.4573	0.731348		6	10.0221	10.6534	10.7015	10.4284	10.7709	10.7904
Q9Z1P8	Angptl4	Angiopoietin-related protein 4 OS=Mus musculus OX=10090 GN=Angptl4 PE=1 SV=1	45.538	410	0.978602	-0.0312063	0.9232	0.96391		6	12.3291	11.549	11.6186	12.2098	11.7196	11.6609
Q9Z1Q9	Vars	Valine--tRNA ligase OS=Mus musculus OX=10090 GN=Vars PE=1 SV=1	140.215	1263	0.876355	-0.190412	0.2959	0.603459		6	12.4703	12.1047	12.285	12.6101	12.58	12.2412
Q9Z1Z0	Uso1	General vesicular transport factor p115 OS=Mus musculus OX=10090 GN=Uso1 PE=1 SV=2	106.983	959	1.02121	0.0302852	0.9183	0.96391		6	10.3849	9.83176	10.0813	9.96375	10.5035	9.73989
Q9Z1Z2	Strap	Serine-threonine kinase receptor-associated protein OS=Mus musculus OX=10090 GN=Strap PE=1 SV=2	38.442	350	0.826129	-0.275561	0.4827	0.735655		6	9.93478	9.012	9.80189	9.48783	10.2151	9.87239
Q9Z247	Fkbp9	Peptidyl-prolyl cis-trans isomerase FKBP9 OS=Mus musculus OX=10090 GN=Fkbp9 PE=1 SV=1	62.995	570	0.876319	-0.190472	0.3078	0.609832		6	11.6461	11.5147	11.7929	11.8674	12.0738	11.5841
Q9Z2L6	Minpp1	Multiple inositol polyphosphate phosphatase 1 OS=Mus musculus OX=10090 GN=Minpp1 PE=1 SV=3	54.537	481	1.21868	0.285324	0.1206	0.403708		6	10.4633	10.7519	10.8013	10.5035	10.4684	10.1886
Q9Z2M7	Pmm2	Phosphomannomutase 2 OS=Mus musculus OX=10090 GN=Pmm2 PE=1 SV=1	27.657	242	1.24827	0.319934	0.2915	0.602157		6	7.99326	7.81764	8.37449	7.54032	7.53145	8.15382
Q9Z2U1	Psma5	Proteasome subunit alpha type-5 OS=Mus musculus OX=10090 GN=Psma5 PE=1 SV=1	26.411	241	0.844203	-0.244338	0.2392	0.549782		6	12.2227	12.8134	12.5786	12.8398	12.7003	12.8077
Q9Z2W0	Dnpep	Aspartyl aminopeptidase OS=Mus musculus OX=10090 GN=Dnpep PE=1 SV=2	52.207	473	0.939723	-0.0896925	0.6518	0.833931		6	11.8374	12.104	12.2855	11.9324	12.3834	12.1802
S4R1E5	Gpx4	Glutathione peroxidase OS=Mus musculus OX=10090 GN=Gpx4 PE=1 SV=1	17.937	157	1.1672	0.223049	0.6121	0.811713		6	8.95011	8.0834	8.31062	8.84167	8.00442	7.8289
S4R1P5	Dst	Dystonin OS=Mus musculus OX=10090 GN=Dst PE=1 SV=1	870.533	7717	1.02824	0.040178	0.7971	0.914468		6	10.8915	10.6767	10.8246	10.9499	10.5054	10.817
S4R294	Prrc2c	Protein PRRC2C OS=Mus musculus OX=10090 GN=Prrc2c PE=1 SV=1	298.112	2724	0.769694	-0.377643	0.09258	0.353018		6	9.16206	9.74102	9.38167	9.74759	9.85404	9.81605
S4R2T8	Dlg1	Disks large homolog 1 OS=Mus musculus OX=10090 GN=Dlg1 PE=1 SV=1	60.715	558	1.10888	0.149098	0.5783	0.795355		6	12.9375	12.1435	12.6391	12.5323	12.4843	12.2562
V9GWU5	Tpd52l2	Tumor protein D54 (Fragment) OS=Mus musculus OX=10090 GN=Tpd52l2 PE=1 SV=8	18.627	169	0.894246	-0.161256	0.2114	0.507971		6	10.2196	10.4367	10.5581	10.5511	10.4979	10.6491
V9GX32	Ext2	Exostosin-2 OS=Mus musculus OX=10090 GN=Ext2 PE=1 SV=1	66.496	586	1.10271	0.141056	0.04226	0.256819		6	10.5852	10.73	10.5976	10.5115	10.4723	10.5058
Z4YK18	Cachd1	VWFA and cache domain-containing protein 1 OS=Mus musculus OX=10090 GN=Cachd1 PE=1 SV=1	135.21	1210	1.07986	0.110845	0.698	0.863589		6	12.2152	12.8054	12.6131	12.0326	12.611	12.6577
A0A087WP98	Ptma	Prothymosin alpha OS=Mus musculus OX=10090 GN=Ptma PE=1 SV=1	6.491	58	2.51378	1.32986	0.06241	0.307554		5	9.24066	NA	8.62446	8.08572	7.03238	7.69001
A0A0J9YUR9	Ube2k	Ubiquitin-conjugating enzyme E2 K (Fragment) OS=Mus musculus OX=10090 GN=Ube2k PE=1 SV=1	8.124	73	1.29815	0.376452	0.5575	0.780232		5	8.0064	NA	9.04055	7.60188	8.10539	8.73381
A0A0J9YUS5	Eif4g1	Eukaryotic translation initiation factor 4 gamma 1 OS=Mus musculus OX=10090 GN=Eif4g1 PE=1 SV=1	145.313	1303	1.50183	0.586724	0.06648	0.310507		5	NA	7.70803	8.08003	7.52425	7.11069	7.28697
A0A0N4SUZ5	Ppfibp1	Liprin-beta-1 (Fragment) OS=Mus musculus OX=10090 GN=Ppfibp1 PE=1 SV=1	14.359	130	0.933071	-0.0999413	0.637	0.825497		5	NA	7.47981	7.88564	7.61717	7.92842	7.80241
A0A0R4J0K1	Selenof	Selenoprotein F OS=Mus musculus OX=10090 GN=Selenof PE=1 SV=1	17.732	162	1.07554	0.105055	0.8104	0.91851		5	8.37852	NA	7.46627	7.69922	7.60942	8.14339
A0A0R4J107	Apeh	Acylamino-acid-releasing enzyme (Fragment) OS=Mus musculus OX=10090 GN=Apeh PE=1 SV=1	79.816	716	1.50271	0.587562	0.4274	0.719585		5	9.64796	NA	8.50656	9.10542	7.81965	8.54402
A0A3B2W7K0	Sh3gl1	Endophilin-A2 OS=Mus musculus OX=10090 GN=Sh3gl1 PE=1 SV=1	27.866	247	0.953194	-0.0691584	0.8588	0.938372		5	NA	7.88444	7.94228	8.25298	8.26414	7.43043
A0A494B9S9	Sf3b2	Splicing factor 3b, subunit 2 (Fragment) OS=Mus musculus OX=10090 GN=Sf3b2 PE=1 SV=1	33.162	308	0.942634	-0.0852299	0.9325	0.964557		5	NA	7.70687	8.33906	8.87517	8.72768	6.72174
B0R1E3	Hint1	Histidine triad nucleotide-binding protein 1 OS=Mus musculus OX=10090 GN=Hint1 PE=1 SV=1	13.439	119	1.28135	0.35767	0.5011	0.745837		5	NA	9.20446	8.70479	8.24201	8.28575	9.26311
E9Q0Z7	Sumf1	Formylglycine-generating enzyme OS=Mus musculus OX=10090 GN=Sumf1 PE=1 SV=1	25.827	240	1.08982	0.124089	0.7087	0.869428		5	7.69242	7.86124	8.41346	8.01279	7.71711	NA
G3UZJ9	Rbms3	RNA-binding motif, single-stranded-interacting protein 3 (Fragment) OS=Mus musculus OX=10090 GN=Rbms3 PE=1 SV=1	22.707	206	1.229	0.297486	0.1619	0.460366		5	7.62164	NA	7.52104	7.5094	7.10565	7.20652
G5E866	Sf3b1	Splicing factor 3B subunit 1 OS=Mus musculus OX=10090 GN=Sf3b1 PE=1 SV=1	145.83	1304	0.920961	-0.118788	0.5934	0.798253		5	7.3427	NA	7.77506	7.6559	7.53198	7.84512
O08997	Atox1	Copper transport protein ATOX1 OS=Mus musculus OX=10090 GN=Atox1 PE=1 SV=1	7.338	68	0.869449	-0.201826	0.5356	0.764481		5	NA	8.9598	8.56194	8.63489	9.30127	8.95194
O35900	Lsm2	U6 snRNA-associated Sm-like protein LSm2 OS=Mus musculus OX=10090 GN=Lsm2 PE=1 SV=1	10.835	95	0.826935	-0.274155	0.2852	0.600394		5	NA	8.58761	8.22827	8.92972	8.60381	8.51275
O35988	Sdc4	Syndecan-4 OS=Mus musculus OX=10090 GN=Sdc4 PE=1 SV=1	21.482	198	3.17195	1.66537	0.107	0.379913		5	12.9004	NA	11.0341	10.2142	10.6356	10.0558
P10711	Tcea1	Transcription elongation factor A protein 1 OS=Mus musculus OX=10090 GN=Tcea1 PE=1 SV=2	33.881	301	1.24331	0.314189	0.5754	0.794234		5	8.1608	NA	8.75074	8.83616	7.85681	7.73177
P11214	Plat	Tissue-type plasminogen activator OS=Mus musculus OX=10090 GN=Plat PE=1 SV=3	63.097	559	1.152	0.204139	0.4327	0.720994		5	NA	8.00747	7.66854	7.67267	7.8634	7.36552
P14211	Calr	Calreticulin OS=Mus musculus OX=10090 GN=Calr PE=1 SV=1	47.995	416	2.39762	1.2616	0.3156	0.615844		5	12.3228	NA	9.71695	10.0446	10.0879	9.1423
P31230	Aimp1	Aminoacyl tRNA synthase complex-interacting multifunctional protein 1 OS=Mus musculus OX=10090 GN=Aimp1 PE=1 SV=2	33.997	310	1.31864	0.399053	0.4839	0.735655		5	7.58424	NA	8.0551	6.70836	7.90277	7.65073
P32020	Scp2	Non-specific lipid-transfer protein OS=Mus musculus OX=10090 GN=Scp2 PE=1 SV=3	59.126	547	1.0505	0.0710747	0.898	0.955914		5	8.29289	NA	7.678	8.47249	8.00907	7.26156
P45377	Akr1b8	Aldose reductase-related protein 2 OS=Mus musculus OX=10090 GN=Akr1b8 PE=1 SV=2	36.121	316	0.56046	-0.835316	0.5485	0.772846		5	8.03143	NA	8.71558	10.3485	7.34571	9.93226
P60122	Ruvbl1	RuvB-like 1 OS=Mus musculus OX=10090 GN=Ruvbl1 PE=1 SV=1	50.214	456	0.496424	-1.01035	0.1036	0.374183		5	NA	7.60892	7.27129	9.06909	8.30643	7.97587
P60766	Cdc42	Cell division control protein 42 homolog OS=Mus musculus OX=10090 GN=Cdc42 PE=1 SV=2	21.259	191	1.01924	0.0274936	0.9629	0.982573		5	9.0828	NA	8.14563	8.69944	7.97866	9.08206
P61222	Abce1	ATP-binding cassette sub-family E member 1 OS=Mus musculus OX=10090 GN=Abce1 PE=1 SV=1	67.314	599	0.550282	-0.861757	0.1243	0.40607		5	7.15801	NA	7.32579	8.72058	7.86674	7.72365
P62315	Snrpd1	Small nuclear ribonucleoprotein Sm D1 OS=Mus musculus OX=10090 GN=Snrpd1 PE=1 SV=1	13.282	119	0.701049	-0.512412	0.4787	0.735655		5	8.57351	NA	7.37241	9.18311	8.14216	8.13085
Q04519	Smpd1	Sphingomyelin phosphodiesterase OS=Mus musculus OX=10090 GN=Smpd1 PE=1 SV=2	69.927	627	1.37731	0.46185	0.1561	0.451603		5	8.68308	NA	8.28459	7.7554	8.27851	8.03203
Q3URZ6	Ahnak2	AHNAK nucleoprotein 2 OS=Mus musculus OX=10090 GN=Ahnak2 PE=1 SV=1	83.174	770	1.10183	0.139905	0.7561	0.894907		5	8.42693	8.06896	8.08354	7.54017	8.56631	NA
Q3UW12	Cnga4	Cyclic nucleotide-gated cation channel alpha-4 OS=Mus musculus OX=10090 GN=Cnga4 PE=2 SV=1	65.835	575	2.35796	1.23754	0.1243	0.40607		5	NA	10.1609	9.27878	7.7374	8.91182	8.79771
Q5SW87	Rab1a	RAB1A, member RAS oncogene family OS=Mus musculus OX=10090 GN=Rab1a PE=1 SV=1	15.025	138	1.67167	0.741292	0.06236	0.307554		5	7.88374	7.64526	NA	6.68016	7.07263	7.31682
Q6PDK0	Zbtb39	Zinc finger and BTB domain-containing 39 OS=Mus musculus OX=10090 GN=Zbtb39 PE=1 SV=1	79.048	712	4.78583	2.25877	0.1472	0.440086		5	14.1282	NA	11.9202	10.3862	12.0062	9.90396
Q8BK64	Ahsa1	Activator of 90 kDa heat shock protein ATPase homolog 1 OS=Mus musculus OX=10090 GN=Ahsa1 PE=1 SV=2	38.117	338	1.22087	0.287912	0.2984	0.604598		5	7.91112	NA	8.03926	7.61146	7.43133	8.01906
Q8BQ10	Hdac2	Histone deacetylase 2 OS=Mus musculus OX=10090 GN=Hdac2 PE=1 SV=1	34.69	304	1.09163	0.126481	0.8276	0.928157		5	8.47158	NA	7.79829	8.20656	8.51622	7.30259
Q8CIF4	Btd	Biotinidase OS=Mus musculus OX=10090 GN=Btd PE=1 SV=2	58.154	520	1.19729	0.259776	0.5371	0.764481		5	7.51366	NA	7.84901	7.95968	7.07377	7.23122
Q8VDN2	Atp1a1	Sodium/potassium-transporting ATPase subunit alpha-1 OS=Mus musculus OX=10090 GN=Atp1a1 PE=1 SV=1	112.982	1023	1.39465	0.479898	0.1208	0.403708		5	8.1502	NA	8.02262	7.60318	7.90085	7.31551
Q99J77	Nans	Sialic acid synthase OS=Mus musculus OX=10090 GN=Nans PE=1 SV=1	40.024	359	0.93172	-0.102031	0.8052	0.914727		5	8.28143	NA	7.8406	7.71764	8.13871	8.63279
Q9CZN7	Shmt2	Serine hydroxymethyltransferase, mitochondrial OS=Mus musculus OX=10090 GN=Shmt2 PE=1 SV=1	55.759	504	1.14926	0.20071	0.5457	0.772079		5	NA	8.37977	8.46669	8.55202	8.32958	7.78597
Q9D832	Dnajb4	DnaJ homolog subfamily B member 4 OS=Mus musculus OX=10090 GN=Dnajb4 PE=1 SV=1	37.782	337	0.858904	-0.21943	0.4294	0.719585		5	NA	7.67907	7.91525	8.3101	7.70901	8.03066
Q9QUR6	Prep	Prolyl endopeptidase OS=Mus musculus OX=10090 GN=Prep PE=1 SV=1	80.752	710	0.491685	-1.02419	0.1281	0.410565		5	8.13523	NA	7.03969	8.24615	8.97648	8.61234
Q9Z1N5	Ddx39b	Spliceosome RNA helicase Ddx39b OS=Mus musculus OX=10090 GN=Ddx39b PE=1 SV=1	49.035	428	0.835439	-0.259393	0.6364	0.825497		5	7.76862	7.80209	8.91429	8.54593	8.29619	NA
Z4YKV1	Gnas	Guanine nucleotide-binding protein G(s) subunit alpha isoforms short OS=Mus musculus OX=10090 GN=Gnas PE=1 SV=1	44.178	379	1.55838	0.64005	0.0832	0.334815		5	8.43464	NA	8.56108	8.02498	8.0701	7.47835
A0A0R4J079	Acbd3	Acyl-Coenzyme A binding domain containing 3, isoform CRA_b OS=Mus musculus OX=10090 GN=Acbd3 PE=1 SV=1	60.182	525	0.894995	-0.160049	0.7973	0.914468		4	7.97555	NA	7.02628	7.93216	7.38978	NA
A0A140LHJ4	Stxbp1	Syntaxin-binding protein 1 (Fragment) OS=Mus musculus OX=10090 GN=Stxbp1 PE=1 SV=2	11.251	100	1.10092	0.138716	0.696	0.862527		4	NA	NA	7.40704	7.03431	7.55799	7.21268
A0A1Y7VMD3	Golga5	Golgin subfamily A member 5 (Fragment) OS=Mus musculus OX=10090 GN=Golga5 PE=1 SV=1	26.853	234	0.871825	-0.19789	0.4825	0.735655		4	NA	7.53389	7.76177	8.04712	NA	7.64431
B2RRF0	Ptprk	Ptprk protein OS=Mus musculus OX=10090 GN=Ptprk PE=1 SV=1	163.003	1445	2.28594	1.19279	0.3093	0.610723		4	9.14309	NA	7.38432	7.1499	NA	6.99194
D3Z233	Fam129a	Protein Niban OS=Mus musculus OX=10090 GN=Fam129a PE=1 SV=1	31.506	274	1.3508	0.433811	0.5115	0.751545		4	NA	7.947	7.7794	6.88786	7.97092	NA
F6QKK2	Arl8a	ADP-ribosylation factor-like protein 8A (Fragment) OS=Mus musculus OX=10090 GN=Arl8a PE=1 SV=1	18.868	165	1.34735	0.430123	0.4166	0.712509		4	8.19001	NA	NA	7.99361	7.94873	7.33731
G3UYA6	Yap1	Transcriptional coactivator YAP1 OS=Mus musculus OX=10090 GN=Yap1 PE=1 SV=1	37.806	353	1.01158	0.0166079	0.9699	0.982573		4	NA	7.53509	6.99191	6.96791	7.52588	NA
G3UYZ1	Igsf8	Immunoglobulin superfamily member 8 OS=Mus musculus OX=10090 GN=Igsf8 PE=1 SV=1	58.132	548	1.25825	0.331418	0.711	0.869743		4	7.61934	8.01207	6.70224	NA	NA	7.11313
O55222	Ilk	Integrin-linked protein kinase OS=Mus musculus OX=10090 GN=Ilk PE=1 SV=2	51.373	452	0.942782	-0.0850033	0.7552	0.894907		4	7.60325	NA	7.29617	7.35278	7.71664	NA
P08003	Pdia4	Protein disulfide-isomerase A4 OS=Mus musculus OX=10090 GN=Pdia4 PE=1 SV=3	71.982	638	1.88276	0.912846	0.2016	0.499916		4	9.19791	NA	8.22831	7.75608	7.84445	NA
P10287	Cdh3	Cadherin-3 OS=Mus musculus OX=10090 GN=Cdh3 PE=1 SV=2	90.612	822	1.44775	0.533816	0.293	0.603166		4	NA	8.08196	8.39487	7.36091	8.04829	NA
P13439	Umps	Uridine 5'-monophosphate synthase OS=Mus musculus OX=10090 GN=Umps PE=1 SV=3	52.292	481	0.707269	-0.49967	0.1737	0.471421		4	7.6175	NA	7.52302	8.3061	NA	7.83376
P60670	Nploc4	Nuclear protein localization protein 4 homolog OS=Mus musculus OX=10090 GN=Nploc4 PE=1 SV=3	68.017	608	0.702495	-0.50944	0.4974	0.745837		4	7.75412	NA	6.96806	7.39149	NA	8.34956
P97401	Frzb	Secreted frizzled-related protein 3 OS=Mus musculus OX=10090 GN=Frzb PE=1 SV=1	36.011	323	1.17652	0.234523	0.7777	0.907187		4	7.99454	NA	NA	8.22972	7.04413	8.0062
Q08890	Ids	Iduronate 2-sulfatase OS=Mus musculus OX=10090 GN=Ids PE=2 SV=3	62.186	552	0.973008	-0.0394761	0.9154	0.96391		4	7.87606	NA	7.21862	NA	7.58752	7.58611
Q3KQM4	U2af2	U2 snRNP auxiliary factor large subunit OS=Mus musculus OX=10090 GN=U2af2 PE=1 SV=1	33.902	307	0.575953	-0.795977	0.07859	0.327766		4	7.43432	NA	6.97555	7.93983	8.062	NA
Q3UPL0	Sec31a	Protein transport protein Sec31A OS=Mus musculus OX=10090 GN=Sec31a PE=1 SV=2	133.569	1230	1.17161	0.228491	0.8025	0.914468		4	7.15548	NA	8.31476	NA	8.06075	6.95251
Q50HX3	Rab14	RAB14 protein variant OS=Mus musculus OX=10090 GN=Rab14 PE=1 SV=1	21.889	197	0.829865	-0.269051	0.4289	0.719585		4	NA	NA	6.84993	6.88437	7.11461	7.35798
Q62095	Ddx3y	ATP-dependent RNA helicase DDX3Y OS=Mus musculus OX=10090 GN=Ddx3y PE=1 SV=2	73.428	658	1.07235	0.100777	0.8036	0.914468		4	NA	NA	7.51831	7.76261	7.17016	7.31982
Q62384	Zpr1	Zinc finger protein ZPR1 OS=Mus musculus OX=10090 GN=Zpr1 PE=1 SV=1	50.715	459	0.967517	-0.0476416	0.9236	0.96391		4	8.29018	NA	7.41559	7.94634	NA	7.85471
Q62433	Ndrg1	Protein NDRG1 OS=Mus musculus OX=10090 GN=Ndrg1 PE=1 SV=1	43.009	394	1.03082	0.0437859	0.9259	0.96391		4	8.06126	NA	7.64517	7.44826	8.1706	NA
Q8K2I4	Manba	Beta-mannosidase OS=Mus musculus OX=10090 GN=Manba PE=1 SV=1	100.831	879	1.81793	0.862293	0.3167	0.615923		4	8.97792	NA	8.42098	7.24808	8.42624	NA
Q8VDK1	Nit1	Deaminated glutathione amidase OS=Mus musculus OX=10090 GN=Nit1 PE=1 SV=2	35.705	323	1.29163	0.369192	0.21	0.507755		4	NA	8.14869	7.93553	NA	7.50059	7.84525
Q921M3	Sf3b3	Splicing factor 3B subunit 3 OS=Mus musculus OX=10090 GN=Sf3b3 PE=1 SV=1	135.55	1217	1.01615	0.023114	0.9131	0.96391		4	7.80166	7.52757	7.81499	7.69162	NA	NA
Q9CWK8	Snx2	Sorting nexin-2 OS=Mus musculus OX=10090 GN=Snx2 PE=1 SV=2	58.471	519	0.591889	-0.756602	0.4352	0.720994		4	8.25337	NA	6.69111	8.26087	NA	8.19682
Q9D8X2	Ccdc124	Coiled-coil domain-containing protein 124 OS=Mus musculus OX=10090 GN=Ccdc124 PE=1 SV=1	25.346	217	1.06395	0.0894321	0.865	0.941002		4	NA	7.97876	7.0752	7.331	NA	7.5441
Q9DAR7	Dcps	m7GpppX diphosphatase OS=Mus musculus OX=10090 GN=Dcps PE=1 SV=1	38.988	338	0.919309	-0.121378	0.8785	0.946014		4	NA	NA	7.91837	8.74005	7.65901	7.72018
Q9QZM0	Ubqln2	Ubiquilin-2 OS=Mus musculus OX=10090 GN=Ubqln2 PE=1 SV=2	67.351	638	0.645936	-0.630537	0.2639	0.575827		4	7.87629	NA	8.59255	9.06449	8.66543	NA
A0A1Y7VNR5	Ptprf	Receptor-type tyrosine-protein phosphatase F (Fragment) OS=Mus musculus OX=10090 GN=Ptprf PE=1 SV=1	38.854	363	2.14713	1.10241	0.08778	0.345992		3	8.19118	NA	8.01454	NA	7.00045	NA
F8VPR1	Lmod1	Leiomodin-1 OS=Mus musculus OX=10090 GN=Lmod1 PE=1 SV=1	66.268	595	0.98569	-0.0207944	0.8743	0.942364		3	7.6039	NA	NA	7.56468	NA	7.68471
H3BKP0	Stx5a	Syntaxin 5A OS=Mus musculus OX=10090 GN=Stx5a PE=1 SV=1	15.865	144	0.787335	-0.34495	0.2519	0.567322		3	NA	NA	6.80913	NA	7.07088	7.23728
P31254	Uba1y	Ubiquitin-like modifier-activating enzyme 1 Y OS=Mus musculus OX=10090 GN=Uba1y PE=1 SV=2	118.038	1058	0.60454	-0.726091	0.4566	0.731348		3	7.68549	NA	NA	8.77721	NA	8.04596
Q32KI9	Arsi	Arylsulfatase I OS=Mus musculus OX=10090 GN=Arsi PE=2 SV=1	64.367	573	1.25062	0.322646	0.7524	0.894907		3	NA	NA	7.71214	NA	6.93498	7.84401
Q5SVG5	Ap1b1	AP complex subunit beta OS=Mus musculus OX=10090 GN=Ap1b1 PE=1 SV=1	101.193	916	0.943689	-0.0836165	0.7631	0.901		3	NA	7.68024	7.92757	7.88752	NA	NA
Q920V1	B3galnt1	UDP-GalNAc:beta-1,3-N-acetylgalactosaminyltransferase 1 OS=Mus musculus OX=10090 GN=B3galnt1 PE=2 SV=2	39.371	331	0.933084	-0.0999215	0.4505	0.729827		3	NA	NA	6.99771	7.04828	NA	7.14698
Q9D2M8	Ube2v2	Ubiquitin-conjugating enzyme E2 variant 2 OS=Mus musculus OX=10090 GN=Ube2v2 PE=1 SV=4	16.367	145	1.04141	0.0585409	0.8987	0.955914		3	NA	NA	7.16298	7.31509	6.89379	NA
Q9DBC7	Prkar1a	cAMP-dependent protein kinase type I-alpha regulatory subunit OS=Mus musculus OX=10090 GN=Prkar1a PE=1 SV=3	43.185	381	1.46442	0.550332	0.42	0.715168		3	NA	NA	8.08678	7.78291	7.28998	NA
Q9JM58	Crlf1	Cytokine receptor-like factor 1 OS=Mus musculus OX=10090 GN=Crlf1 PE=1 SV=1	46.662	425	0.898277	-0.154767	0.3112	0.613433		3	NA	NA	7.44648	7.55372	7.64878	NA
Q9R087	Gpc6	Glypican-6 OS=Mus musculus OX=10090 GN=Gpc6 PE=1 SV=1	63.057	555	0.782825	-0.353238	0.09015	0.351226		3	NA	7.55161	7.49346	NA	7.87577	NA
Q9Z0G0	Gipc1	PDZ domain-containing protein GIPC1 OS=Mus musculus OX=10090 GN=Gipc1 PE=1 SV=1	36.129	333	1.00074	0.00106516	0.9984	0.9984		3	7.5185	NA	7.02849	NA	NA	7.27243
A0A1D5RMC1	Dync1li2	Cytoplasmic dynein 1 light intermediate chain 2 (Fragment) OS=Mus musculus OX=10090 GN=Dync1li2 PE=1 SV=1	45.352	406	NA	NA	NA	NA	NA	2	NA	NA	7.01207	NA	7.28562	NA
A0A494B933	Ppp1r14b	Protein phosphatase 1 regulatory subunit 14B (Fragment) OS=Mus musculus OX=10090 GN=Ppp1r14b PE=1 SV=1	10.648	94	NA	NA	NA	NA	NA	2	NA	NA	6.89658	NA	7.70482	NA
O88958	Gnpda1	Glucosamine-6-phosphate isomerase 1 OS=Mus musculus OX=10090 GN=Gnpda1 PE=1 SV=3	32.549	289	NA	NA	NA	NA	NA	2	NA	NA	7.64222	7.13166	NA	NA
P32507	Nectin2	Nectin-2 OS=Mus musculus OX=10090 GN=Nectin2 PE=1 SV=2	57.318	530	NA	NA	NA	NA	NA	2	NA	NA	6.84296	6.91773	NA	NA
Q8JZM7	Cdc73	Parafibromin OS=Mus musculus OX=10090 GN=Cdc73 PE=1 SV=1	60.577	531	NA	NA	NA	NA	NA	2	NA	NA	7.07863	6.79797	NA	NA
Q9CQW1	Ykt6	Synaptobrevin homolog YKT6 OS=Mus musculus OX=10090 GN=Ykt6 PE=1 SV=1	22.314	198	NA	NA	NA	NA	NA	2	7.61888	NA	NA	6.75664	NA	NA
P11404	Fabp3	Fatty acid-binding protein, heart OS=Mus musculus OX=10090 GN=Fabp3 PE=1 SV=5	14.819	133	NA	NA	NA	NA	NA	3	NA	NA	NA	7.32452	6.94878	8.11702
P56812	Pdcd5	Programmed cell death protein 5 OS=Mus musculus OX=10090 GN=Pdcd5 PE=1 SV=3	14.275	126	NA	NA	NA	NA	NA	3	NA	NA	NA	8.01552	8.40102	8.09558
Q8R4U7	Luzp1	Leucine zipper protein 1 OS=Mus musculus OX=10090 GN=Luzp1 PE=1 SV=2	119.311	1068	NA	NA	NA	NA	NA	2	NA	NA	NA	NA	6.88992	7.09432
Q8VC30	Tkfc	Triokinase/FMN cyclase OS=Mus musculus OX=10090 GN=Tkfc PE=1 SV=1	59.691	578	NA	NA	NA	NA	NA	2	NA	NA	NA	6.79641	7.4523	NA
Q9CRC3		UPF0235 protein C15orf40 homolog OS=Mus musculus OX=10090 PE=1 SV=1	13.189	126	NA	NA	NA	NA	NA	2	NA	NA	NA	7.01815	7.94212	NA
Q9ER00	Stx12	Syntaxin-12 OS=Mus musculus OX=10090 GN=Stx12 PE=1 SV=1	31.195	274	NA	NA	NA	NA	NA	2	NA	NA	NA	7.56073	6.82721	NA
Q9WVL6	Extl3	Exostosin-like 3 OS=Mus musculus OX=10090 GN=Extl3 PE=1 SV=2	104.474	918	NA	NA	NA	NA	NA	2	NA	NA	NA	6.6518	6.77518	NA
A0A2I3BQH3	Hnrnpc	Heterogeneous nuclear ribonucleoproteins C1/C2 (Fragment) OS=Mus musculus OX=10090 GN=Hnrnpc PE=1 SV=1	8.678	80	NA	NA	NA	NA	NA	1	NA	NA	NA	7.82321	NA	NA
E9Q5B5	Hk2	Hexokinase-2 OS=Mus musculus OX=10090 GN=Hk2 PE=1 SV=1	99.214	889	NA	NA	NA	NA	NA	1	NA	NA	NA	7.02134	NA	NA
F7AFM3	Thnsl2	Threonine synthase-like 2 (Fragment) OS=Mus musculus OX=10090 GN=Thnsl2 PE=1 SV=1	18.01	159	NA	NA	NA	NA	NA	1	NA	NA	NA	NA	8.4335	NA
Q8K1M6	Dnm1l	Dynamin-1-like protein OS=Mus musculus OX=10090 GN=Dnm1l PE=1 SV=2	82.658	742	NA	NA	NA	NA	NA	1	NA	NA	NA	NA	NA	7.34708
