# Supplementary material for: ISL1-overexpressing BMSCs attenuate renal ischemia-reperfusion injury by suppressing apoptosis and oxidative stress through the paracrine action
Source: Cell Mol Life Sci. 2024 Jul 27;81(1):312. doi: 10.1007/s00018-024-05354-5 (PMC11335236; doi:10.1007/s00018-024-05354-5)
Supplement: Supplementary file 4 — Supplementary Material 4 [file 18_2024_5354_MOESM4_ESM.xlsx]

## Sheet: Fig. 1
	Fig. 1B					Fig. 1C					Fig. 1E					Fig. 1G					Fig. 1H										Fig. 1I
	SCr(μmol/L)					BUN(mmol/L)					Tubular injury score					CD68-positive cells (/HPF)					Relative Kim-1 mRNA expression level					Relative Ngal mRNA expression level					Relative Nlrp3 mRNA expression level					Relative TNF-α mRNA expression level					Relative Il-6 mRNA expression level					Relative Il-1β mRNA expression level
	Sham	IRI	BMSCs-Scrambled	BMSCs-ISL1		Sham	IRI	BMSCs-Scrambled	BMSCs-ISL1		Sham	IRI	BMSCs-Scrambled	BMSCs-ISL1		Sham	IRI	BMSCs-Scrambled	BMSCs-ISL1		Sham	IRI	BMSCs-Scrambled	BMSCs-ISL1		Sham	IRI	BMSCs-Scrambled	BMSCs-ISL1		Sham	IRI	BMSCs-Scrambled	BMSCs-ISL1		Sham	IRI	BMSCs-Scrambled	BMSCs-ISL1		Sham	IRI	BMSCs-Scrambled	BMSCs-ISL1		Sham	IRI	BMSCs-Scrambled	BMSCs-ISL1
	24.0423	259.83	142.761	50.7284		3.0625	19.8168	8.66667	7.11111		0.3	2.7	2.7	1.8		4.1	53.5	45.5	20.2		0.90638	89.3815	64.0621	9.87985		0.126569	1.37174	1.3401	0.277731		0.407675	1.50844	1.2293	0.482799		0.557464	8.94738	5.42594	1.83207		0.101347	1	0.450977	0.0493268		0.101347	1	0.610739	0.248372
	30.2143	246.055	118.857	37.793		2.54777	25.4579	17.0076	5.34799		0.2	2.6	2.6	1.1		3.4	49.6	39.7	15.7		1	76.931	77.9155	8.66448		0.0165343	1	0.600773	0.0885687		0.381685	1.4655	1.4655	0.557974		1	6.49575	5.37418	2.60287		0.124612	0.767351	0.655672	0.0718208		0.124612	1.35437	0.767351	0.283202
	44.4509	277.098	144.16	68.9355		6.16667	19.75	9.88636	6.34004		0	2.8	2	0.9		2.5	59.1	40.9	21		1.31239	92.7585	81.3608	14.3055		0.105273	1.80693	0.929261	0.21846		0.490131	2.6685	0.868339	0.398068		1	11.9696	8.79803	0.857923		0.0254859	1	0.739496	0.121958		0.0734004	1.52422	1.53927	0.0734004
	33.0821	212.704	140.937	46.3369		6.30769	22.3485	13.9015	3.09278		0.3	3.4	1.9	0.5		7.6	67.2	60.2	17.7
	27.3414	235.927	96.1073	44.0804		5.76923	20.6923	14.7407	5.25926		0.2	3	2.6	1		3.3	55.4	41.6	18.6

## Sheet: Fig. 2
	Fig. 2B					Fig. 2C										Fig. 2E
	TUNEL-positive cells (/HPF)					Relative Bcl-2 mRNA expression level					Relative Bax mRNA expression level					Bcl-2/Bax proteion ratio
	Sham	IRI	BMSCs-Scrambled	BMSCs-ISL1		Sham	IRI	BMSCs-Scrambled	BMSCs-ISL1		Sham	IRI	BMSCs-Scrambled	BMSCs-ISL1		Sham	IRI	BMSCs-Scrambled	BMSCs-ISL1
	1.4	24.2	10	2.2		2.3756	1.03454	0.990333	1.41921		0.787085	2.90315	1.57777	0.699761		1	0.020343	0.102814	0.83501
	0.8	25	13.6	3.2		2.14718	0.925199	0.785298	1.96952		0.721256	3.74621	2.81101	0.71314		1	0.192866	0.348787	1.34137
	1	40.2	9.8	4		2.75137	0.585125	0.804373	1.57979		0.699761	2.74525	2.2574	0.762713		1	0.168229	0.434712	1.10213
	0.6	21.4	12.2	2.8
	0.4	28.8	13.4	2

## Sheet: Fig. 3
	Fig. 3A						Fig. 3C						Fig. 3E
	Cell viability (%)						Bcl-2/Bax proteion ratio						Apoptotic cells (%)
	control	H2O2	H2O2+DMEM-F12	H2O2+Scrambled-CM	H2O2+ISL1-CM		control	H2O2	H2O2+DMEM-F12	H2O2+Scrambled-CM	H2O2+ISL1-CM		control	H2O2	H2O2+DMEM-F12	H2O2+Scrambled-CM	H2O2+ISL1-CM
	100	49.11	52.2	64.56	77.29		1	0.346478	0.422324	0.337214	0.691192		5.62	48.3	44.09	45.47	18.42
	100	47	47.36	62.96	76.89		1	0.259477	0.203413	0.40691	0.927658		7.84	43.48	53.1	31.82	25.31
	100	42.07	55.35	67.53	72.55		1	0.295796	0.312729	0.370693	1.13912		0.76	48.88	42.43	33.23	16.88

## Sheet: Fig. 4
	Fig. 4B					Fig. 4C					Fig. 4D					Fig. 4E					Fig. 4G						Fig. 4H						Fig. 4I						Fig. 4J
	DHE fluorescence intensity					SOD (U/mgprot)					MDA (nmol/mgprot)					LDH (U/L)					DCFH-DA fluorescence intensity						SOD (U/mgprot)						MDA (nmol/mgprot)						LDH (U/L)
	Sham	IRI	BMSCs-Scrambled	BMSCs-ISL1		Sham	IRI	BMSCs-Scrambled	BMSCs-ISL1		Sham	IRI	BMSCs-Scrambled	BMSCs-ISL1		Sham	IRI	BMSCs-Scrambled	BMSCs-ISL1		control	H2O2	H2O2+DMEM-F12	H2O2+Scrambled-CM	H2O2+ISL1-CM		Control	H2O2	H2O2+DMEM-F12	H2O2+Scrambled-CM	H2O2+ISL1-CM		Control	H2O2	H2O2+DMEM-F12	H2O2+Scrambled-CM	H2O2+ISL1-CM		Control	H2O2	H2O2+DMEM-F12	H2O2+Scrambled-CM	H2O2+ISL1-CM
	1	4.45685	3.90119	1.52902		1301.77	769.58	659.07	1104.6		0.72	2.7	2.38	0.96		837.896	2189.45	1696.25	927.466		1	6.97838	9.10135	4.95321	1.24189		157.28	48.38	44.82	57.57	100.64		5.08	11.94	12.24	7.15	5.89		32.176	138.472	116.902	131.591	90.485
	0.913988	4.02604	3.48363	1.09985		1586.07	729.63	812.41	1195.62		1.18	2.52	2.71	1.24		1031.75	2763.92	1459.53	889.596		0.894088	8.82905	8.11976	5.79611	2.78784		126.28	44.14	75.31	55.75	117.28		5.38	11.84	10.79	10	5.24		32.575	147.966	130.591	139.454	103.543
	1.04137	3.96042	2.95223	1.1308		1331.58	640.46	895.24	1050.69		1.6	2.65	2.4	1.3		1169.66	1900.52	2281.14	1052.16		1.03868	8.51588	6.53193	6.29865	1.27635		122.08	57.8	43.41	49.95	95.56		3.89	14.53	12.95	10.45	6.14		36.463	107.691	157.829	152.011	68.709
						1004.77	687.54	819.08	978.81		0.8	2.1	2.34	1.43		1152.42	2175.13	1639.91	1235.23
						1098.45	652.19	762.46	977.85		0.84	1.98	1.5	1.11		839.907	1913.82	1696.25	977.111

## Sheet: Fig. 5
	Fig. 5A											Fig. 5C					Fig. 5F					Fig. 5G					Fig. 5H					Fig. 5I					Fig. 5J
	Cell viability (%)											Bcl-2/Bax proteion ratio					Apoptotic cells (%)					DCFH-DA fluorescence intensity					SOD (U/mgprot)					MDA (nmol/mgprot)					LDH (U/L)
	HKC	HKC	HKC	HKC	HKC	HKC+H2O2	HKC+H2O2	HKC+H2O2	HKC+H2O2	HKC+H2O2		1	0.803601	0.0649571	0.475921		9.35	7.5	48.29	27.9		1	1.72411	8.75907	3.19402		105.92	102.84	25.64	96.55		6.63	7.36	14.33	7.51		34.247	35.681	154.822	83.555
	0ng/ml	0.5ng/ml	1ng/ml	2.5ng/ml	5ng/ml	0ng/ml	0.5ng/ml	1ng/ml	2.5ng/ml	5ng/ml		1	1.06997	0.161677	1.19226		4.66	4.66	46.78	16.24		0.749159	0.893832	9.96467	1.71439		125.32	124.94	21.94	80.18		7.51	5.06	13.49	9.23		28.819	35.192	145.824	85.386
	100	98.9443	131.143	170.755	139.812	100	125.433	168.498	159.833	118.947		1	1.25082	0.0794723	0.556821		7.33	7.33	47.17	12.93		1.31664	0.64972	8.96336	1.74262		160.43	146.54	43.14	113.61		3.77	5.28	11.13	9.28		30.199	30.207	141.403	86.39
	100	118.762	163.837	150.6	172.956	100	101.879	137.157	130.105	138.264
	100	116.507	168.344	141.567	151.101	100	109.682	136.5	163.005	162.52

## Sheet: Fig. 6
	Fig. 6B					Fig. 6D					Fig. 6F					Fig. 6H					Fig. 6J					Fig. 6K					Fig. 6L					Fig. 6M
	p-ERK/ERK protein ratio					p-ERK/ERK protein ratio					Bcl-2/Bax proteion ratio					Apoptotic cells (%)					DCFH-DA fluorescence intensity					SOD (U/mgprot)					MDA (nmol/mgprot)					LDH (U/L)
	1	0.918896	3.03767	1.96079		1	0.424198	4.02583	2.71674		1	1.46696	0.361107	0.736566		48.13	35.11	75.56	60.8		0.976786	0.20167	1.08829	0.347843		31.49	105.14	47.23	75.14		9.69112	7.08	11.29	10.91		158.507	93.17	172.797	108.8
	1	0.883669	3.15375	2.31353		1	0.397608	4.08114	2.06971		1	3.16269	0.432605	0.703505		55.03	25.97	86.93	61.25		1.03658	0.118132	1.14822	0.32853		43.83	92.98	48.93	84.96		12.3894	6.24	11.08	10.88		151.679	88.607	177.131	127.076
	1	0.74356	4.44223	2.28471		1	0.375678	2.51871	1.54708		1	3.69713	0.486411	1.18097		52.43	4.83	82.56	51.39		1	0.147802	0.945488	0.406748		49.05	101.06	48.51	64.47		13.4215	8.95	12.55	10.32		142.668	95.512	153.956	112.593

## Sheet: Fig. S1
	Fig. S1F
	Relative mRNA expression level
	BMSCs-Scrambled	BMSCs-ISL1
	1	158.728
	1.12852	169.42
	0.838634	215.566

## Sheet: Fig. S2
	Fig. S2A								Fig. S2B				Fig. S2D
	Relative expression level								Hp release (ng/ml)				Relative mRNA expression level
		ISL1-CM			Scrambled-CM				DMEM-F12	Scrambled-CM	ISL1-CM		BMSCs-Scrambled	BMSCs-ISL1
	Haptoglobin	14.1427	14.3038	14.4528	13.4894	13.6818	13.3435		0	0	8.75714		0.160032	1
	Semaphorin-3B	10.8832	10.8432	11.1598	9.91527	10.567	10.0869		0	1.61429	12.3286		0.229527	0.881721
	Plasma protease C1 inhibitor	14.3177	14.0385	14.237	13.3321	13.762	13.4679		0	0	6.47143		0.132914	0.868319
	Ectonucleotide pyrophosphatase	14.2906	13.9135	14.0938	13.6468	13.527	13.5049
	EMILIN-1	14.5426	14.4409	14.6726	13.9939	14.0458	13.9997
	Olfactomedin-like protein 3	14.3815	14.5424	14.5479	13.7934	14.2108	13.9503
	Complement C4-B	13.3709	13.4858	13.7062	12.8497	13.2802	12.9816
	EMILIN-2	12.4199	12.5896	12.3862	11.9981	12.2307	11.8299
	Beta-2-microglobulin	11.8154	11.9589	11.9985	11.4014	11.5992	11.5241
	Inhibin beta A chain	13.2791	13.2611	13.3351	12.8176	13.1153	12.7345
	Collagen alpha-1(VI) chain	14.5672	14.3503	14.3579	14.0267	14.174	13.8747
	Sorbitol dehydrogenase	13.1963	13.1189	13.2401	13.7087	13.8444	13.8912
	14-3-3 protein sigma	12.5676	12.6579	12.7276	13.123	13.0582	13.1004
	Thioredoxin	14.0722	13.7718	13.9588	14.7688	14.4655	14.6828
	60 kDa heat shock protein	12.3987	12.2478	12.2685	13.3383	12.8636	13.1113
	Glucose-6-phosphate isomerase	13.0205	12.9218	12.9482	13.3352	13.1604	13.2287
	Acyl-CoA-binding protein	13.4642	13.0498	13.2863	13.6691	13.7323	13.8353
	Protein S100-A4	13.2372	13.2335	13.2292	13.3642	13.5556	13.6541
	Heat shock 70 kDa protein 1A	13.0144	12.2223	12.4167	14.6545	13.4329	13.8761
	Armet protein	11.8221	11.9853	12.1473	12.3158	12.2515	12.3571
	Chloride intracellular channel protein 1	11.3162	11.0945	11.0378	11.7759	11.4958	11.4175

## Sheet: Fig. S3
	Fig. S3B					Fig. S3D					Fig. S3E					Fig. S3G
	p-JNK/JNK protein ratio					p-ERK/ERK protein ratio					Bcl-2/Bax proteion ratio					p-ERK/ERK protein ratio
	1	0.804662	2.30661	2.15994		1	1.70313	3.55116	3.56914		1	1.16558	1.16082	1.19954		1	2.97386	3.60055	3.3797
	1	1.22816	2.0756	2.47921		1	0.845778	3.04334	3.62237		1	0.954024	1.1279	1.10787		1	2.33564	1.82273	2.07693
	1	1.03982	2.36384	1.77505		1	0.782435	2.19099	2.16383		1	0.955688	1.16994	1.11249		1	2.20883	1.50649	1.53655
